# Supplementary material for: Genome-Scale Identification, Classification, and Expression Profiling of MYB Transcription Factor Genes in Cinnamomum camphora
Source: Int J Mol Sci. 2022 Nov 18;23(22):14279. doi: 10.3390/ijms232214279 (PMC9693371; doi:10.3390/ijms232214279)
Supplement: Supplementary file 1 [file ijms-23-14279-s001.zip]

Archive with 3 entries (3 files):
- Table S1.xlsx
- Table S2.fas
- Table S3.xlsx
