# Supplementary material for: Genome-Scale Identification, Classification, and Expression Profiling of MYB Transcription Factor Genes in Cinnamomum camphora
Source: Int J Mol Sci. 2022 Nov 18;23(22):14279. doi: 10.3390/ijms232214279 (PMC9693371; doi:10.3390/ijms232214279)
Supplement: Supplementary file 1 [file ijms-23-14279-s001.zip › Table S1.xlsx]

## Sheet: Classification of CcMYBs
MYB No.	Gene ID	MYB Name	Chr.	Initiation Site	Termination Sites	Position of MYB domain(5'-3')	No of Domains	PI	MW	No of AAs	Instability index	GRAVY	Best AT Hit
1	Ccam01T000258.1	CcMYB1	Chr1	6271412	6274584	15-65；68-116	2	5.4	30852.9	277	52.37	-0.586	AT5G07690	AtMYB29
2	Ccam01T000296.1	CcMYB2	Chr1	6967507	6969700	13-63；66-114	2	5.89	29607.4	255	49.41	-0.845	AT5G14340	AtMYB40
3	Ccam01T000688.1	CcMYB3	Chr1	12725313	12747086	44-93；96-145；148-196	3	5.05	12833.7	1121	48.85	-0.596	AT4G32730	AtMYB3R-1
4	Ccam01T000754.1	CcMYB4	Chr1	13722358	13724801	13-64；67-115	2	5.42	30537.8	271	48.85	-0.662	AT2G36890	AtMYB38
5	Ccam01T000934.1	CcMYB5	Chr1	16755159	16760242	17-67；70-118	2	5.21	35824.4	318	57.56	-0.843	AT5G12870	AtMYB46
6	Ccam01T001469.1	CcMYB6	Chr1	29608741	29612457	42-92；95-143	2	4.93	38360.5	339	58.88	-0.749	AT5G12870	AtMYB46
7	Ccam01T001922.1	CcMYB7	Chr1	49665572	49672792	98-148	1	8.9	36891.5	339	64.94	-0.61	AT5G47390
8	Ccam01T001979.1	CcMYB8	Chr1	51217211	51219779	13-64；67-115	2	7.04	30318.8	273	53.06	-0.586	AT2G36890	AtMYB38
9	Ccam01T002141.1	CcMYB9	Chr1	54294374	54295695	24-74；77-125	2	6	33815	308	51.69	-0.669	AT3G13540	AtMYB5
10	Ccam01T002197.1	CcMYB10	Chr1	55155126	55157656	16-66；69-117	2	5.41	36186	326	51.61	-0.729	AT5G12870	AtMYB46
11	Ccam01T002391.1	CcMYB11	Chr1	58784118	58785501	13-64；67-128	2	7.09	39461.1	350	55.33	-0.741	AT3G49690	AtMYB84
12	Ccam01T002796.1	CcMYB12	Chr1	65460758	65482413	NP	0	6.22	33394.7	304	47.75	-0.43	AT3G24120
13	Ccam01T002796.2	CcMYB13	Chr1	65469807	65482413	NP	0	6.22	33394.7	304	47.75	-0.43	AT3G24120
14	Ccam01T003262.1	CcMYB14	Chr1	72495702	72504395	NP	0	6.25	31706.7	290	45.25	-0.665	AT2G01060
15	Ccam01T003298.1	CcMYB15	Chr1	73228036	73234550	38-88；91-146	2	5.25	60338.3	553	51.98	-0.578	AT5G06100	AtMYB33
16	Ccam01T003334.1	CcMYB16	Chr1	73865768	73867525	13-64；66-114	2	6.55	33996.1	303	51.31	-0.694	AT1G08810	AtMYB60
17	Ccam01T003511.1	CcMYB17	Chr1	76901562	76909969	7-57；60-108	2	8.26	29221.4	253	55.92	-0.685	AT1G66370	AtMYB113
18	Ccam01T003512.1	CcMYB18	Chr1	76924703	76954765	13-63；66-117	2	9.02	30690.3	265	49.22	-0.72	AT1G66370	AtMYB113
19	Ccam01T003530.1	CcMYB19	Chr1	77231140	77233123	13-63；66-114	2	5.94	32360.6	287	61.64	-0.621	AT5G16600	AtMYB43
20	Ccam01T003681.1	CcMYB20	Chr1	79308583	79313113	13-63；66-147	2	8.54	32631.5	293	54.82	-0.825	AT5G35550	AtMYB123
21	Ccam01T003682.1	CcMYB21	Chr1	79341379	79343460	13-64；66-114	2	5.31	33570.6	295	54.04	-0.783	AT5G35550	AtMYB123
22	Ccam01T003684.1	CcMYB22	Chr1	79371062	79372670	13-63；66-147	2	7.71	27558.2	247	46.55	-0.644	AT5G35550	AtMYB123
23	Ccam02T000146.1	CcMYB23	Chr2	2742054	2743937	13-64；67-115	2	5.66	41321.1	366	55.77	-0.73	AT5G57620	AtMYB36
24	Ccam02T000623.1	CcMYB24	Chr2	11237975	11242269	NP	0	7.6	52765.8	475	51.8	-0.78	AT3G04030
25	Ccam02T000634.1	CcMYB25	Chr2	11410958	11414608	121-170；173-221	2	8.68	43826.9	386	52.89	-0.824	AT1G69560	AtMYB105
26	Ccam02T000715.1	CcMYB26	Chr2	13129898	13131606	13-63；66-114	2	6.52	35107.3	310	52.73	-0.782	AT1G08810	AtMYB60
27	Ccam02T000749.1	CcMYB27	Chr2	13801791	13810389	44-94；97-145	2	5.05	60084.8	553	52.04	-0.516	AT3G11440	AtMYB65
28	Ccam02T001376.1	CcMYB28	Chr2	38445064	38446944	21-86；89-137	2	6.34	35142.1	309	54.93	-0.757	AT5G49620	AtMYB78
29	Ccam02T001462.2	CcMYB29	Chr2	40464145	40468163	13-63；66-114	2	4.96	41625.3	374	52.05	-0.789	AT5G49330	AtMYB111
30	Ccam02T001819.1	CcMYB30	Chr2	47172554	47182178	64-113；116-165；168-216	3	8.86	62144.7	567	41.4	-0.778	AT5G02320	AtMYB3R5
31	Ccam02T001906.1	CcMYB31	Chr2	48565573	48567578	7-57；60-108	2	8.77	27171.7	235	59.42	-0.86	AT5G59780	AtMYB59
32	Ccam02T001944.1	CcMYB32	Chr2	49278211	49287871	447-500	1	5.84	56436.9	503	48.18	-0.608	AT1G15720
33	Ccam02T001944.2	CcMYB33	Chr2	49278211	49287871	443-496	1	5.74	55906.3	499	48.64	-0.593	AT1G15720
34	Ccam02T002770.1	CcMYB34	Chr2	63350133	63353389	24-74；77-125	2	5.12	45739.9	409	58.62	-0.649	AT3G28470	AtMYB35
35	Ccam02T002809.1	CcMYB35	Chr2	63947705	63949386	29-79；82-130	2	5.66	34353.1	310	52.32	-0.883	AT3G13540	AtMYB5
36	Ccam02T002880.1	CcMYB36	Chr2	65002191	65008538	25-75；78-126	2	5.64	37746.7	337	60.84	-0.804	AT5G12870	AtMYB46
37	Ccam02T003202.1	CcMYB37	Chr2	69769685	69770659	12-61；64-112	2	7.12	35411.7	324	64.68	-0.577	AT5G67300	AtMYB44
38	Ccam03T000003.1	CcMYB38	Chr3	154490	157707	13-63；66-114	2	5.35	43154.4	394	57.87	-0.821	AT3G01140	AtMYB106
39	Ccam03T000033.1	CcMYB39	Chr3	622932	624679	13-63；66-114	2	7.58	35251.8	314	53.1	-0.691	AT3G47600	AtMYB94
40	Ccam03T001088.1	CcMYB40	Chr3	16882210	16887872	30-79；82-130	2	6.04	37096.6	339	55.88	-0.533	AT3G55730	AtMYB109
41	Ccam03T001159.1	CcMYB41	Chr3	18323254	18324239	51-101；104-152	2	9.01	31485.7	272	61.81	-0.811	AT3G13540	AtMYB5
42	Ccam03T001160.1	CcMYB42	Chr3	18333156	18335050	13-63；66-114	2	6.26	31062.4	272	57.57	-0.687	AT5G35550	AtMYB123
43	Ccam03T001161.1	CcMYB43	Chr3	18357096	18358964	13-63；66-114	2	5.87	32829.1	288	58.62	-0.751	AT5G35550	AtMYB123
44	Ccam03T001249.1	CcMYB44	Chr3	19870681	19872633	13-63；66-114	2	5.45	30116	267	66.96	-0.624	AT1G66230	AtMYB20
45	Ccam03T001287.1	CcMYB45	Chr3	20430401	20431511	1-41；44-92	2	11.16	14366.9	121	59.5	-0.426	AT5G59780	AtMYB59
46	Ccam03T001320.1	CcMYB46	Chr3	20999544	21004668	NP	0	6.11	44481.8	401	50.42	-0.662	AT3G04030
47	Ccam03T001354.1	CcMYB47	Chr3	21644625	21646399	13-63；66-114	2	6.67	34164.3	303	49.26	-0.704	AT1G08810	AtMYB60
48	Ccam03T002316.1	CcMYB48	Chr3	59274810	59276983	16-66；69-117	2	8.72	28831.7	250	51.34	-0.781	AT3G24310	AtMYB71
49	Ccam03T002477.1	CcMYB49	Chr3	62425218	62429770	84-134	1	9	36738.4	335	44.28	-0.533	AT5G47390
50	Ccam03T002495.1	CcMYB50	Chr3	62712818	62715083	13-63；67-115	2	5.28	44634.2	396	51.37	-0.601	AT5G06100	AtMYB33
51	Ccam03T002497.1	CcMYB51	Chr3	62731400	62735010	113-163	1	6.7	38661.4	352	50.4	-0.374	AT5G47390
52	Ccam03T002631.1	CcMYB52	Chr3	65201637	65203625	13-63；66-114	2	9.3	31562.9	279	29.64	-0.887	AT3G13540	AtMYB5
53	Ccam03T002754.1	CcMYB53	Chr3	67085669	67088418	13-63；66-114	2	5.7	34418	306	59.33	-0.492	AT1G63910	AtMYB103
54	Ccam03T002940.1	CcMYB54	Chr3	70012278	70016393	NP	0	8.3	31797.7	282	35.53	-0.865	AT3G24120
55	Ccam03T002949.1	CcMYB55	Chr3	70117276	70119723	16-66；69-117	2	5.21	30978.8	269	46.69	-0.756	AT5G35550	AtMYB123
56	Ccam04T000335.1	CcMYB56	Chr4	5529008	5536866	NP	0	5.3	49308.9	445	65.55	-0.724	AT5G29000
57	Ccam04T000453.1	CcMYB57	Chr4	7568754	7571185	13-63；66-114	2	5.47	30551.3	265	54.49	-0.829	AT3G23250	AtMYB15
58	Ccam04T000811.1	CcMYB58	Chr4	17859185	17860544	13-64；66-114	2	8.66	27292.9	243	62.63	-0.601	AT4G38620	AtMYB4
59	Ccam04T001106.1	CcMYB59	Chr4	32551195	32554685	13-64；66-114	2	6.37	36950.4	334	37.37	-0.604	AT5G56110	AtMYB80
60	Ccam04T001450.1	CcMYB60	Chr4	40002515	40019890	45-94；97-146；149-197	3	5.38	113489	1045	52.3	-0.534	AT5G11510	AtMYB3R4
61	Ccam04T001597.1	CcMYB61	Chr4	42376315	42377170	20-69；72-121	2	10.5	28633.6	253	63.74	-0.711	AT3G55730	AtMYB109
62	Ccam04T001684.1	CcMYB62	Chr4	43500707	43501946	13-64；67-128	2	8.62	38533.5	341	58.11	-0.658	AT3G49690	AtMYB84
63	Ccam04T001846.1	CcMYB63	Chr4	46096298	46098106	13-63；66-114	2	5.92	37273.2	331	63.97	-0.47	AT3G13890	AtMYB26
64	Ccam04T001846.2	CcMYB64	Chr4	46096298	46098106	13-63；66-114	2	5.92	37273.2	331	63.97	-0.47	AT3G13890	AtMYB26
65	Ccam04T001876.1	CcMYB65	Chr4	46450333	46453025	13-99	1	6.54	29092.1	270	37.63	-0.532	AT2G36890
66	Ccam04T001898.1	CcMYB66	Chr4	46744445	46750964	101-151	1	7.24	37136.6	343	54.55	-0.567	AT5G47390
67	Ccam04T001984.1	CcMYB67	Chr4	47993509	47995236	13-64；67-115	2	6.56	38609.3	340	60.19	-0.76	AT5G57620	AtMYB36
68	Ccam04T002420.1	CcMYB68	Chr4	55040404	55043521	18-68；71-119	2	6.96	33806.1	291	68.66	-0.703	AT1G25340	AtMYB116
69	Ccam04T002616.1	CcMYB69	Chr4	57727373	57729639	12-62；65-113	2	8.73	25371.5	227	55.2	-0.811	AT4G38620	AtMYB4
70	Ccam04T002681.1	CcMYB70	Chr4	58688438	58690690	NP	0	7.76	39344.9	356	50.52	-0.599	AT3G24120
71	Ccam04T002944.1	CcMYB71	Chr4	62275757	62277538	13-63；66-114	2	8.66	26101.8	230	58.59	-0.616	AT4G38620	AtMYB4
72	Ccam05T000046.1	CcMYB72	Chr5	786687	788584	65-115；118-166	2	8.81	42179.8	371	50.47	-0.781	AT3G47600	AtMYB94
73	Ccam05T000101.1	CcMYB73	Chr5	1549530	1550896	13-63；66-114	2	5.82	37298.1	330	64.48	-0.706	AT1G34670	AtMYB93
74	Ccam05T000964.2	CcMYB74	Chr5	16243079	16255619	NP	0	9.16	31995	295	51.18	-0.685	AT2G01060
75	Ccam05T001874.1	CcMYB75	Chr5	44796051	44798694	19-69；72-120	2	7.57	34736.3	302	65.59	-0.676	AT1G25340	AtMYB116
76	Ccam05T002107.1	CcMYB76	Chr5	49463142	49466297	12-62；65-113	2	8.38	25638	229	50.98	-0.712	AT4G38620	AtMYB4
77	Ccam05T002146.1	CcMYB77	Chr5	50018748	50021264	16-66；69-117	2	6.21	26868.4	232	50.34	-0.837	AT5G14750	AtMYB66
78	Ccam05T002218.1	CcMYB78	Chr5	51200127	51202284	NP	0	6.93	37817.8	337	49.69	-0.596	AT3G24120
79	Ccam05T002668.1	CcMYB79	Chr5	58285055	58309357	63-112；115-164；167；215	3	8.51	63767.6	572	57.67	-0.818	AT5G02320	AtMYB3R5
80	Ccam06T000233.1	CcMYB80	Chr6	3482076	3486532	88-138	1	9.43	31715.5	290	55.36	-0.635	AT5G61620
81	Ccam06T000471.1	CcMYB81	Chr6	6973565	6976742	13-63；66-114	2	5.94	40887	368	42	-0.551	AT5G16770	AtMYB9
82	Ccam06T000579.1	CcMYB82	Chr6	8503574	8516072	93-143	1	8.01	82830.6	742	51.89	-0.334	AT5G47390
83	Ccam06T001498.1	CcMYB83	Chr6	39606145	39608209	13-63；66-114	2	5.42	34763.3	309	56.53	-0.51	AT1G63910	AtMYB103
84	Ccam06T001794.1	CcMYB84	Chr6	45352324	45354715	64-114；117-165	2	5.15	34803.1	308	45.8	-0.642	AT4G12350	AtMYB42
85	Ccam07T000059.1	CcMYB85	Chr7	824531	828059	90-140	1	7.66	35372.5	328	57.05	-0.557	AT5G47390
86	Ccam07T000142.1	CcMYB86	Chr7	1754720	1756510	13-63；66-114	2	6.12	39156	351	43.63	-0.534	AT5G16770	AtMYB9
87	Ccam07T000603.1	CcMYB87	Chr7	8127500	8129247	13-63；66-114	2	5.43	28618.5	256	62.14	-0.487	AT4G12350	AtMYB42
88	Ccam07T001311.1	CcMYB88	Chr7	22027637	22030244	15-65；68-116	2	4.96	44613.6	400	54.84	-0.722	AT1G16490	AtMYB58
89	Ccam07T002058.1	CcMYB89	Chr7	44478723	44480853	13-63；66-114	2	5.37	40366.1	357	49.35	-0.611	AT4G21440	AtMYB102
90	Ccam08T000090.1	CcMYB90	Chr8	1263660	1299341	13-63；66-114；331-379；571-621；624-672	5	6.36	99656.1	884	49.82	-0.583	AT1G34670	AtMYB93
91	Ccam08T000196.1	CcMYB91	Chr8	2568020	2568688	33-82；85-133	2	9.14	24614.7	222	65.92	-0.664	AT4G37260	AtMYB73
92	Ccam08T000630.1	CcMYB92	Chr8	8816390	8824751	14-66；112-162	2	8.44	36247.1	329	60.26	-0.827	AT3G10580
93	Ccam09T000028.1	CcMYB93	Chr9	517939	519581	13-63；66-114	2	8.41	36911.8	328	54.43	-0.712	AT3G28910	AtMYB30
94	Ccam09T000765.1	CcMYB94	Chr9	11600045	11602915	13-63；66-114	2	6.26	37172.3	335	50.2	-0.421	AT1G34670	AtMYB93
95	Ccam09T000873.1	CcMYB95	Chr9	13756944	13758632	13-63；66-114	2	8.94	26017.7	228	57.2	-0.835	AT4G38620	AtMYB4
96	Ccam09T001430.1	CcMYB96	Chr9	32735934	32744080	13-63；66-114	2	6.03	33373.1	304	50.72	-0.614	AT3G61250	AtMYB17
97	Ccam10T000428.1	CcMYB97	Chr10	16138370	16140126	12-62；65-113	2	6.27	39114.8	341	54.73	-0.858	AT3G12720	AtMYB67
98	Ccam10T000876.1	CcMYB98	Chr10	32699848	32701439	13-63；66-114	2	5.84	41099.9	360	48.22	-0.681	AT4G21440	AtMYB102
99	Ccam10T001218.1	CcMYB99	Chr10	38982367	38985004	12-62；65-113	2	8.56	24736	219	47.62	-0.839	AT4G38620	AtMYB4
100	Ccam10T001249.1	CcMYB100	Chr10	39525151	39533769	48-98；101-149	2	8.69	25805.3	225	55.32	-0.54	AT3G27810	AtMYB21
101	Ccam10T001299.1	CcMYB101	Chr10	40332866	40335951	34-84；87-142	2	6.26	28029.5	245	46.48	-0.62	AT5G40330	AtMYB23
102	Ccam10T001299.2	CcMYB102	Chr10	40332866	40336012	34-84；87-135	2	6.2	27228.6	238	45.01	-0.663	AT5G40330	AtMYB23
103	Ccam10T001421.1	CcMYB103	Chr10	42189580	42191422	13-63；66-114	2	5.18	40731.4	354	61.05	-0.714	AT4G01680	AtMYB55
104	Ccam10T001628.1	CcMYB104	Chr10	45074167	45075773	81-131；134-182	2	7.59	42628.8	374	57.03	-0.791	AT5G49330	AtMYB111
105	Ccam10T001729.1	CcMYB105	Chr10	46519076	46521044	22-72；75-123	2	6.75	33264.3	289	64.93	-0.745	AT5G49620	AtMYB78
106	Ccam10T001828.1	CcMYB106	Chr10	48163511	48166256	13-63；66-114	2	6.44	50714.6	455	56.27	-0.681	AT1G09540	AtMYB61
107	Ccam11T000037.1	CcMYB107	Chr11	752513	754638	87-137；140-188	2	8.19	40817	358	41.13	-0.336	AT5G16600	AtMYB43
108	Ccam11T000138.1	CcMYB108	Chr11	2282447	2283869	34-84；87-135	2	7.48	33887.9	303	48.03	-0.397	AT5G35550	AtMYB123
109	Ccam11T000141.1	CcMYB109	Chr11	2350007	2351409	14-64；67-115	2	8.59	26267.5	231	59.38	-0.876	AT3G13540	AtMYB5
110	Ccam11T000460.1	CcMYB110	Chr11	6776078	6788010	NP	0	8.65	28523.2	251	59.74	-0.761	AT2G01060
111	Ccam11T000608.1	CcMYB111	Chr11	8905398	8907255	7-57；60-108	2	7.04	29240.9	252	67.8	-0.879	AT5G59780	AtMYB59
112	Ccam11T000931.1	CcMYB112	Chr11	13873116	13875212	21-71；74-122	2	5.23	32936.3	290	50.44	-0.869	AT5G49620	AtMYB78
113	Ccam11T001000.1	CcMYB113	Chr11	15331137	15333435	13-63；66-114	2	6.43	50058.8	450	57.66	-0.61	AT1G09540	AtMYB61
114	Ccam11T001081.1	CcMYB114	Chr11	17330967	17333483	5-55；58-106	2	9.7	16463.7	141	50.28	-0.967	AT3G23250	AtMYB15
115	Ccam11T001150.1	CcMYB115	Chr11	20581609	20584061	12-62；65-113	2	7.66	26929.4	232	62.06	-0.681	AT3G23250	AtMYB15
116	Ccam11T001151.1	CcMYB116	Chr11	20600329	20602713	12-62；65-113	2	5.68	30720.6	266	69.27	-0.689	AT3G23250	AtMYB15
117	Ccam11T001744.1	CcMYB117	Chr11	37849848	37851705	13-63；66-114	2	5.08	40743.3	362	52.51	-0.857	AT2G47460	AtMYB12
118	Ccam11T001870.1	CcMYB118	Chr11	39733105	39735496	13-63；66-114	2	8.03	50913.7	454	59.51	-0.734	AT1G09540	AtMYB61
119	Ccam12T000355.1	CcMYB119	Chr12	18073284	18075106	13-63；66-114	2	7.61	28808.4	257	61.68	-0.625	AT4G38620	AtMYB4
120	Ccam12T000791.1	CcMYB120	Chr12	27969560	27972068	13-63；66-114	2	5.23	30388	268	60.46	-0.703	AT3G23250	AtMYB15
121	Ccam12T001449.1	CcMYB121	Chr12	37732038	37733307	15-65；68-116	2	8.99	30117	261	71.79	-0.897	AT3G24310	AtMYB71

## Sheet: Quantitative primers
GENE ID	Forward primer sequence(5'-3')	Reverse primer sequence(5'-3')
CcMYB17	GCCTAAGCCTCATTCCTTCT	GGGACTCTAGCACTGGATT
CcMYB18	GGAGGAGATGGAGAGGATGA	CCCAAAGGTCGATGTCCAAA
CcMYB20	ACCAGTCACGGAGAAGGC	CCAGCGAAGACGACAACTCT
CcMYB52	ACCTCATCATCAGACTCCAT	TTCAGCAAATCTACGCCTTT
CcMYB69	TACCTGAGGCCAGACCTGAA	ACGACCATCTGTTGCCAAGA
CcActin	CCTCGACACACAGGCGTTAT	CCATGCTCGATGGGATATTTCA
