# Supplementary material for: Genome-Scale Identification, Classification, and Expression Profiling of MYB Transcription Factor Genes in Cinnamomum camphora
Source: Int J Mol Sci. 2022 Nov 18;23(22):14279. doi: 10.3390/ijms232214279 (PMC9693371; doi:10.3390/ijms232214279)
Supplement: Supplementary file 1 [file ijms-23-14279-s001.zip › Table S2.fas]

>CcMYB80
------------------------------------------------------------------------------------------------------------------------------------------------------------------------------------------------------------------------------------------------------------------------------------------------------------------------MQMARNCSQCGNNGHNSRTC---------------------------------------------------------------------------------------------------------------------------------------------------------------------------------------------------------------------EA---------SDGG--------------------------------FM----LFGVR------------------VTQ----------------GPAPA---------------------------------------------------PAH---------------------------------------------FQKSAS-----MN----N-LSQFDHPPTHADVAS-G----YAS-DDVVHAASARNRER----------KR----G-------------------VPWTEE----EHKLF---L--LGIQKVGKGD---------------------------------------------------W--RG--ISRNF-------VK-TRTP------TQVAS-HAQK------------------------------YFL---RRSN-----------------------------------------LHRRRRR----------------SSLF------DI------------------------------------------------------------------------TTETFMGLQVEEEN-------------------------------------------------------------------------------------------AMENTNNTPVTAFQATL--------------------------------------------------------------------------------------------------------------------------------------------APTMENLTLQQHP-N--------------------------------------------------------SPAAPKIL-------------RPTPLLP------------------------IPPAAT--------------------------QTPRTMNLNLNSDSAMEDKIETPGL------------------------------------------SLEL----------------------------------------------------------------------------------------------------------SSSPP-----TS--------------------------------------------------------------------------SNHLSPSRHSAFQATSSFKSGDLDSKG---------------GSIITVA--------------------------------------------------------------------------------------------------------------------------------------------------------------------------------------------------------------------------------------------------------
>CcMYB81
-------------------------------------------------------------------------------------------------------------------------------------------------------------------------------------------------------------------------------------------------------------------------------------------------------------------------------------MGRAPCC------------------------------------------DEDGIK---------------------------------------------------------------------KG--------------------------------------------------------------------------------------PWT-----PE---------EDQK--------------------------------LV--------DF-----------------IQR------------N---GH-GS-------------WR----------A-----------------L-------PKL-----------------------A-----------G---------LNRCGK-----SC----R-LRW-----------T-N----YLR-PD-I--------------------KR----G--------------------RFSDE----EEQII---I--KLHSHMGN-------------------K---------------------------------W--SA--IAT-R-------LP-GRTD------NEIKN-YWNT-------------------------------HL---KKKL--------------------LQMG-----------------IDPVTHK----------------PRTDLNHLLGSI-------------------------------------------------------------------THLLMASNLGNLMNPWDNA-------------------------------------------------------------------------------------------LMDAAQLAKMQWLQSLL----------------------------------------------------------------------------------------------------------------------------------------------SMMTTSNNPPNME--------------------------AMNLMGSPAFTDRQISEFLRSNCQLNGLLDGSLGVAHDPMPMQSNFSNLGTQQLPCLY------------------------QALHES--------------------------CASLEGQETSGAIDGSGSKAPNYNI-------------------------------------------------------------------------------------------------------------------------------------NHYSINNNHMVMSSCGGTAPGIPT-----QT--------------------------------------------LFSSSEIVKAEAVQDHVNPTEISTRSSASTTFEGWGELNLDDQASDYCWADIIDQTS---------------SPSWRNDL-------------------------------------------------------------------------------------------------------------------------------------------------------------------------------------------------------------------------------------------------------
>CcMYB82
--------------------------------------------------------------------------------------------------------------------------------------------------------------------------------------------------------------------------------------------------------------------------------------------------------------------------MTRRCSHCSHNGHNSRTC----------------------------------------------PN---------------------------------------------------------------------RG--------------------------------------------------------------------------------------VKLFGVRLTD----------GSI--------------------------------RKSASMGNLTHY--------------------------------T---GSSGG-------------------------------------------SNGNTPGSPAE-----------------------NPEHGGAGD-----GYASEDFVPGSSS------SC----R-ERK----------------------KG-V-----------------------------------------------PWTED----EHRMF---L--LGLQKLGKGD---------------------------------------------------W--RG--ISRNF-------VV-SRTP------TQVAS-HAQK---------------------------YFIRQTNVSRRKR-------------------RSSLFDMITDEPVDASTVVSRDLFPMSHQ-----------QPETQSSKPLPAPPALE------------------------------------------------------------------------EECESMDSANSNDG-------------------------------------------------------------------------------------------EAVVPKPENSQAAYPVV--------------------------------------------------------FPAYFSPFFPFSFPYWPGYTHEAVQKGTHEVVKPTAVHSKEPINVDELVGMSKLTLGESLGDKAPSSLSLKLLDGSGERFLWYASHSGFSNQLSELKNA----------------------------------------------IVIASILNRTLIIPPVLDHHSVALGSCPKFRVSSPTEL------------------------RVSVWD--------------------------HIIQLVQTRRYVSMADIVDLSSVLS--------------------------------------------------------------------------------------FSLVRTIDFRVLASLWCGLNMDLACFGSLCCAISELGSMSGDLKQCRSLLSGPTSNIGQCTYAVEEDCRTTVWTYQQN--------------------------------NEELLDSFQPDEQLKRKKKLSYVRRRRDVYKAFGRGSRAETATVLAFGSLFTAPYKGSELYIDIHEAPR---------------DPQIQSLLQKIEVLPFVPEIMDAGKEFAVNRIKVPFLCAQLRLLDGQFKNHWKDTFLALKQKIHSLQEVDNRKENEPIDIFIMTDLPSSNWSETYLGQLARDSSAYKLHYLQEGDELVVRTAQKVMAAEHGLRSGFLPRVLDGKSKKSCRSVVLPDILLYIEEAICNCASLGFVGTVGSTIAQSIELMRKNNLCFNPS---------------------------------------------------------
>CcMYB83
-------------------------------------------------------------------------------------------------------------------------------------------------------------------------------------------------------------------------------------------------------------------------------------------------------------------------------------MGHHSCC------------------------------------------NQQKVK---------------------------------------------------------------------RG--------------------------------------------------------------------------------------LWS-----PE---------EDEK--------------------------------LI--------RY-----------------ITT------------H---GY-GC-------------WS----------E-----------------V-------PEK-----------------------A-----------G---------LQRCGK-----SC----R-LRW-----------I-N----YLR-PD-I--------------------RR----G--------------------RFTQE----EEKLI---I--NLHGLVGN-------------------R---------------------------------W--AH--IAS-H-------LP-GRTD------NEIKN-YWNS-------------------------------WI---KKKI-------------------------------------RKPQMPPQTSS-------------TTIPMTQSMEFIPSS------------------------------------------------------------------------FSSLQLDALNQDAS-------------------------------------------------------------------------------------------TKPFPETMFSSPCPLFM--------------------------------------------------------------------------------------------------------------------------------------------LDNNLVGGTSSREDL-----------------------------------------------------------------------------VANEIAG------------------------MSSDAW--------------------------SFNQHQVQAMSTPFSFSGSSADTNC---------------------------------------------------------------------------------------------------------------------------------------------------LPPLLDNMDG-------------------------------------------------MMVPMVVKSCSMDEPGEMGGECIERQDFNEWAESQQCPGFLIWEHVEGQLNGEGITPVS---------------SNMEAMLSTFPSSV-------------------------------------------------------------------------------------------------------------------------------------------------------------------------------------------------------------------------------------------------
>CcMYB84
----------------------------------------------------------------------------------------------------------------------------------------------------------------------------------------------------------------------------------------------------------------------------------MLDPGIVVERERERERERERAREDSYIKVGVGHLGLWSSFSFFWSGTQVVVMGRQPCC------------------------------------------DKLGVK---------------------------------------------------------------------KG--------------------------------------------------------------------------------------PWT-----AE---------EDKK--------------------------------LI--------NF-----------------ILT------------N---GQ-CC-------------WR----------A-----------------V-------PKL-----------------------A-----------G---------LLRCGK-----SC----R-LRW-----------T-N----YLR-PD-L--------------------KR----G--------------------LLTEA----EEQLV---I--DLHARLGN-------------------R---------------------------------W--SK--IAA-R-------LP-GRTD------NEIKN-HWNT-------------------------------HI---KKKL--------------------TKMG-----------------IDPVTHE----------------PL----------------------------------------------------------------------------------HKQPSQEASPAAAP-------------------------------------------------------------------------------------------SQSSDDLLHLPQSDERT----------------------------------------------------------------------------------------------------------------------------------------------SVDENPTPPEN-------------------------------------------------------------------------------SSSDEQR--------------------------------------------------------LSDNTIDDDLLMSCLLGDQLPLIDA--------------------------------------------------------------------------------------------------------------------------------------------------------------------------------------------------------------------------------SWKYPSATDDYSNVGVSSWDDNCEWFLDYKGFGIEELDLAC---------------LEGAGTMDIGDEH--------------------------------------------------------------------------------------------------------------------------------------------------------------------------------------------------------------------------------------------------
>CcMYB25
------------------------------------------------------------------------------------------------------------------------------------------------------------------------------------------------------------------------------------------------------------------------------------------MNMQQLHPNLYQRASDVEGFKKYTGINFSPSSNPTFGDFISTRDSNCKSSEMGFQVLSPSLEQQQNKAWSSQCFNESRIQRADGGGEGPYGNEKNGLSLKEERENSEAEKEHENGQFKLCS----------------------------------------------RG--------------------------------------------------------------------------------------HWR-----PA---------EDAK--------------------------------LK----ELVSLY------------------------------------GP-QN-------------WN----------L-----------------I-------AQK-----------------------L---------------------EGRSGK-----SC----R-LRW-----------F-N----QLD-PRIN--------------------RR-------------------------AFSEE----EEERL---L--AAHRLYGN-------------------K---------------------------------W--AL--IAR-L-------FP-GRTD------NAVKN-HWHV-------------------------------LM---ARKN----------------------------------------REQPSNYR-----------------------------------------------------------------------------------------------------RRKVSSPILHKRM-------------------------------------------------------------------------------------------EMNCNNACSESTITSTR----------------------------------------------------------------------------------------------------------------------------------------------DESASTCTDLSLN-----------------------------------------------------------------------------SSSRILR------------------------MGLSRL--------------------------SPTQQQQPYDFVLGTDEKMAPPLRS-----------------------------------------------------------------------------------------------------------------------------------------------------PCYDKLDD---------------------------------------------------SSNSVYHADPTVAVISVDQSNLLYSNFKISASESLANRSRLNVYGVTDHGREINLPF---------------IDFLGVGAT------------------------------------------------------------------------------------------------------------------------------------------------------------------------------------------------------------------------------------------------------
>CcMYB24
-------------------------------------------------------------------------------------------------------------------------------------------------------------------------------------------------------------------------------------------------------------------------------------------------------------MGTLGGFKYQIGNLRPQNSSSGYKDTGQPSS---------------------------------------GFEDKEYLK-------------------------------------------------------------------------------------------------------------------------------------------------------------GRSKSICQSD---------QVHR--------------------------------VA--------PY--------------------------------K---GESKR---------------------------------------------------EEM---------------------------------------------YNHQGK-----TSFPSARTSTLPDRHLFQQGTNLSGDTGLVLS-TDAK--------------------PR------------------------LKWTPE----LHERF---I--EAVNQLGGADKATP-------------K------------------------------------TVLRIMG---------IP-GLTL------YHLKS-HLQK------------------------------YRL---SKNL-------------------HAQSNAGNNKNGCMVAANQMSEGNGPYSS----------------NTNLGSQPSKNF--------------------------------------------------------------------QISETLQMQIEVQRRLHE-------------------------------------------------------------------------------------------QLEVQRHLQLRIEAQGK---------------------------------------------------------------------------------------YLQSVLEKAQETLGRHNLGSAGLEAAKVQLSELVSKVSNECLNSAFSELTEMPGLHTQQTQTSQIADC-------------------------SMDSCLTTCDGSQKDHEIHNAGLSFRTFHGNAPSCAKETV------------EDSRVED------------------------TEGAWC--------------------------GNQIERKRCYSEKIIFPVHSNSSDL-------------------------------------------------------------------------------------------------------------------------------------------SMSIRVPGEKRSSSTISE-----AR--------------------------------------------RKEREAEVLLEQQPQAKRSGFQLENEKSLEGFGLPYLTSQLDLNARNENDASSCCKQ---------------FDLNGFSWG------------------------------------------------------------------------------------------------------------------------------------------------------------------------------------------------------------------------------------------------------
>CcMYB23
-------------------------------------------------------------------------------------------------------------------------------------------------------------------------------------------------------------------------------------------------------------------------------------------------------------------------------------MGRAPCC------------------------------------------DKANVK---------------------------------------------------------------------KG--------------------------------------------------------------------------------------PWS-----PE---------EDTK--------------------------------LK--------AY-----------------IEQ------------H---GTGGN-------------WI----------A-----------------L-------PHK-----------------------I-----------G---------LKRCGK-----SC----R-LRW-----------L-N----YLR-PN-I--------------------KH----G--------------------GFSEE----EDNLI---C--NLYISIGS-------------------R---------------------------------W--SI--IAA-Q-------LP-GRTD------NDIKN-YWNT-------------------------------RL---KKKL-------------------LGKRKESQMRRGFSASTQEGNEANGMNDN----------------SNLPALSSSALE------------------------------------------------------------------RMQLQMQLQGLHNPFSFYNN-------------------------------------------------------------------------------------------PALWPKYHALGEKILQD----------------------------------------------------------------------------------------------------------------------------------------------QYNDFLTMQQGRI--------------------------------------------------------SQIQPDHNGTFEDIASPSFASLQENSLN------------------------RNHKQE--------------------------ELENSLNGLASSSSSIAIEGGHESS---------------------------------------------------------------------------------------------------------------------------------------GRASAFIPNELEQSNMNFHMEAALQPEFS--------------------------------------------DLLYNKMGGFNGVEDQISELDCLKDMTGAKENMIWWANDFDTKSSSNSWDSSSVFQT---------------QELFLDYPMGYDL--------------------------------------------------------------------------------------------------------------------------------------------------------------------------------------------------------------------------------------------------
>CcMYB27
-----------------------------------------------------------------------------------------------------------------------------------------------------------------------------------------------------------------------------------------------------------------------------------------------------------------MSHSKANDSDDGMLDQSDGMLDQSDSS-------------------------------SFDEESSKVAGGGTVLK---------------------------------------------------------------------KG--------------------------------------------------------------------------------------PWT-----AT---------EDAI--------------------------------LI--------DY-----------------VKK------------H---GE-GN-------------WN----------A-----------------V-------QKH-----------------------S-----------G---------LFRCGK-----SC----R-LRW-----------A-N----HLR-PN-L--------------------KK----G--------------------AFTAE----EERLI---I--ELHAKMGN-------------------K---------------------------------W--AR--MAA-H-------LP-GRTD------NEIKN-YWNT-------------------------------RI---KRRQRAGLPLYPPDVHLQGLSESQQNQNIGELNSGDTSHHDLLQANDFDIPDVIFDNLKASSGAFCYSPVMPNVSVNSML----------------------------------------------------------------------NQSLGSSQSFSFMPPT-------------------------------------------------------------------------------------------INHVKRLGESETLAPGF---------------------------------------------------------------------------------------------------------------------SVSGSNSLPLFGPIRNDSSAKIHRPFGLGVPYDPDPDI-------------------------KKPPPYGAVMTGSLALLNGNFSASKPLNGPLKTELPSLQYPVTDISNWGTCPPPTPSLE------------------------AVDAYI--------------------------QSPVSPTVQMQSESFSPRNSGLLEA-----------------------------------------------------------------------------------------------------------------LLHEAQTLGSSRNRSSGNSSNLPVLTATQVVDSSPLNLCEVEWE-----YSDQISPLGHSAASTLSESTPPISSSSLDELPPSKALPGSEAKTETVEHVSTPEGGDKIMRLDFSRPDALLGADFFAQSYEYAKDLAAFISDDYFSDYKQMAA---------------ETTYSSTQGWGLDEPMEHDCCL-----------------------------------------------------------------------------------------------------------------------------------------------------------------------------------------------------------------------------------------
>CcMYB28
------------------------------------------------------------------------------------------------------------------------------------------------------------------------------------------------------------------------------------------------------------------------------------------------------------------------------------MNSQGQSC-----------------------------------VSESQSEEEMDMR---------------------------------------------------------------------RG--------------------------------------------------------------------------------------PWT-----TE---------EDLL--------------------------------LV--------NY-----------------ISK------------H---GE-GR-------------WN----------S-----------------LAQCAVSKPSD-----------------------------------SNKLKNCKTGLKRTGK-----SC----R-LRW-----------L-N----YLR-PD-V--------------------RR----G--------------------NITLE----EQLLI---L--ELHSRWGN-------------------R---------------------------------W--SK--IAQ-F-------LP-GRTD------NEIKN-YWRT-------------------------------RVQKQAKQL--------------------------------------KCDVNSKQFK-----------------------------------------------------------------------------------------------------DNMRYVWMPRLIE-------------------------------------------------------------------------------------------RIQAASSRGSHNSSSSI----------------------------------------------------------------------------------------------------------------------------------------------SNSTFNGFKANSN-----------------------------------------------------------------------------SVESATQ------------------------TYELGC--------------------------GQVNTNLGPEQSSNGASSDSVGTQL-----------------------------------------------------------------------------------------------------------------------------------------------------------------------------------------------------------------VSEVDCSFLLGNDKNIHLQANQISYPETLVSPHGYFNHELDFSVTQQDEWLGGDIS---------------ENVWGMEDIWVFEEQLCRGL-------------------------------------------------------------------------------------------------------------------------------------------------------------------------------------------------------------------------------------------
>CcMYB30
--------------------------------------------------------------------------------------------------------------------------------------------------------------------------------------------------------------------------------------------------------------------------------------MEKKKKKVKNEESCDLNKQSAGVTSSSSISDGSCSFGFKSPGVCSGAETTSPSYRRTTGPIRRAKGGWTQEEDEKLGDAVKLFKGKCWKKIAESFPDRSEVQCLHRWQKVLNPELV-------------------------------------------------------KG--------------------------------------------------------------------------------------PWT-----QE---------EDDK--------------------------------IV----ELVSKY------------------------------------GA-RK-------------WA----------D-----------------I-------AKS-----------------------V---------------------PGRIGK-----QC----R-ERW-----------H-N----HLN-PTIK--------------------KD-------------------------AWTLE----EEFAV---M--KAHQIHGN-------------------K---------------------------------W--AE--IAK-I-------LP-GRTD------NSIKN-HWNS-------------------------------SL---KKKLDFYLATGTLPPTPKTPMQSDTKSTVKATGKLSICTNKSLDKIDQTLSG----------------TSDAIHAGMTTP------------------------------------------------------------------HCQPDEDRNNQLEPSTTNRS-------------------------------------------------------------------------------------------HTDTSTNVPVNGLNNFD---------------------------------------------------------------------------------------------------------------SKKWAAKFDHCSNNKHGEIDQTYITGTPKIGSLCYEPVSGNCEA--------------------SMDATFSTMFPNMQHICHSTSLSQSPFGCFTPLAKSVGSSPETAESILRNAAKSFPNTPSILRK-----------------------RKWVSHC--------------------------TPLKNEVTDGTKVQGSSHTPKEEQT-----------------------------------------------------------------------------------------------------------------------------GSNDQGQLGCENASPCESPAGSGNDGVEAFHGKVFSVSP--------------------------------------------PYRLKSKRTAILKSVEKQLDFTLDDEEPLDGSTKSLSFGAVKDCGMDSDASLSRIHG---------------KRLSSKCSHTTKAGVT-----------------------------------------------------------------------------------------------------------------------------------------------------------------------------------------------------------------------------------------------
>CcMYB32
-------------------------------------------------------------------------------------------------------------------------------------------------------------------------------------------------------------------------------------------------------------------------------------------------------------------------MDTNISSWILEFLLRQPID-------------------------------------------------------------------------------------------------------------------------------------------------------------------------------------------------------------DWI-----PSTFISLLPPSDSDI------------------------------------------RLKKTILLRRISSLLSKTSISESILKTLEIMEEIHHMSGTETH-------------------------D-------------------------------------------------------------------------SMRRAYSSVAVEC----A-AKF-----------LREEPEDYSSFADAV--------------------NR-------------------------VWKGK------------I--GVMRRWGGGVGLVSDGL--------------------------------------------WDLEKEMLAAVENPAVRRKLH-GRETRKEAL-DAVRA-FLEE-----------------------AEDELGPSFLEFAAEALLGKEEVGKNTILVENLKDGRVGKRGAVGLPEDDALDAEKGDFEGARKK-------------CKLPLWIKDMRKGSL---------------------------------------------------------------------HPSEKDASVAVPSRDPL-------------------------------------------------------------------------------------------IATVEKVGIARVQNKFD----------------------------------------------------------------------------------------------------------------------------------------------ILASSEVSKAQEA----------------------------LKSSSVDLQTVVQDPLPDALEFAAGILSNTGQANQKESENNQNQLDVDTNTASVEK------------------------HIDDNC--------------------------MGDAGNGKQNAVKCDGKSWPGFMAR------------------------------------------------------------------------------------------------------------------------------------------NRTAHTYEWDDDSIECPSD---------------------------------------------------ASPNGSRKLCLPSPERKAISPLKKHDMNITKFTRRRKIKKWSLEEEELLREAVKEYG---------------TGNWKPILKRYSDKFEERTAIDLKDKWRNMTRYSSY---------------------------------------------------------------------------------------------------------------------------------------------------------------------------------------------------------------------------
>CcMYB33
-------------------------------------------------------------------------------------------------------------------------------------------------------------------------------------------------------------------------------------------------------------------------------------------------------------------------MDTNISSWILEFLLRQPID-------------------------------------------------------------------------------------------------------------------------------------------------------------------------------------------------------------DWI-----PSTFISLLPPSDSDI------------------------------------------RLKKTILLRRISSLLSKTSISESILKTLEIMEEIHHMSGT----------------------------E-------------------------THD---------------------------------------------SMRRAYSSVAVEC----A-AKF-----------LREEPEDYSSFADAV--------------------NR-------------------------VWKGK------------I--GVMRRWGGGVGLVSDGL--------------------------------------------WDLEKEMLAAVENPAVRRKLH-GRETRKEAL-DAVRA-FLEE-----------------------AEDELGPSFLEFAAEALLGKEEVGKNTILVENLKDGRVGKRGAVGLPEDDALDAEKGDFEGARKK----------------CKLPLWIKGSLH----------------------------------------------------------------------PSEKDASVAVPSRDPL-------------------------------------------------------------------------------------------IATVEKVGIARVQNKFD----------------------------------------------------------------------------------------------------------------------------------------------ILASSEVSKAQEA----------------------------LKSSSVDLQTVVQDPLPDALEFAAGILSNTGQANQKESENNQNQLDVDTNTASVEK------------------------HIDDNC--------------------------MGDAGNGKQNAVKCDGKSWPGFMAR------------------------------------------------------------------------------------------------------------------------------------------NRTAHTYEWDDDSIECPSD---------------------------------------------------ASPNGSRKLCLPSPERKAISPLKKHDMNITKFTRRRKIKKWSLEEEELLREAVKEYG---------------TGNWKPILKRYSDKFEERTAIDLKDKWRNMTRYSSY---------------------------------------------------------------------------------------------------------------------------------------------------------------------------------------------------------------------------
>CcMYB31
-------------------------------------------------------------------------------------------------------------------------------------------------------------------------------------------------------------------------------------------------------------------------------------------------------------------------------------MVQEETR---------------------------------------------------------------------------------------------------------------------KG--------------------------------------------------------------------------------------PWT-----EQ---------EDLQ--------------------------------LM----HVVGHF------------------------------------GE-RR-------------WD----------F-----------------I-------AKV-----------------------S-----------G---------LNRTGK-----SC----R-LRW-----------V-N----YLH-PG-L--------------------KR----E--------------------RMTPQ----EEHLV---I--ELHSKWGN-------------------R---------------------------------W--SR--IAR-K-------LP-GRTD------NEIKN-YWRT-------------------------------HT---RKKA---------------------------------------------QER----------------------------------------------------------------------------------------------------KQAMSPPSSASSYS-------------------------------------------------------------------------------------------FSPPSSNCQFPLPNIPA----------------------------------------------------------------------------------------------------------------------------------------------AKVVDAWQKVE-------------------------------------------------------------------------------TGKFKMN------------------------CDKGSC--------------------------ASLTTQGKEIQEESGIGYSMEQIWK------------------------------------------------------------------------------------------------------------------------------------------------------------------------------------------------------------------------------------------EIDSKSDQMASDAVDEGCKEYGCSFFCPSLP---------------SPVWDYRYDFL----------------------------------------------------------------------------------------------------------------------------------------------------------------------------------------------------------------------------------------------------
>CcMYB29
-------------------------------------------------------------------------------------------------------------------------------------------------------------------------------------------------------------------------------------------------------------------------------------------------------------------------------------MGRAPCC------------------------------------------EKVGLK---------------------------------------------------------------------KG--------------------------------------------------------------------------------------RWT-----AE---------EDEI--------------------------------LT--------RY-----------------IQE------------N---GE-GS-------------WR----------S-----------------L-------PKK-----------------------A-----------G---------LLRCGK-----SC----R-LRW-----------I-N----YLR-ED-V--------------------KR----G--------------------NISAE----EDDVI---I--KLHSSFGN-------------------R---------------------------------W--SL--IAG-Y-------LP-GRTD------NEIKN-YWNS-------------------------------HL---SKRI-------------------HSFTRPNKDGLSMPADMGVGKIVGCCKRR------------GGRTSRSAMKNNLNVV------------------------------------------------------------------------EMGREKQHGKSVAP----------------------------------------------------------------------------------------NLLQLLDKEAQTWPCQNVGR----------------------------------------------------------------------------------------------------------------------------------------------ESMALGPSEDRET--------------------------------------------------------EGFGPHVGLKCGILSCPNERMGSMGLAT------------------------NEERNS--------------------------GERENGNLGTNEAIGDEFLCLDEGI------------------------------------------------------------------------------------------------------------------------------------DGPNEESEGGVVGANKESESEVMGA-----GD----------------------------------ERREIEWSSLASWFDDSVGGLQEEWEWNKLEDKMKADGAGETWPWLQSSSSNGDQDYLSMDEFEQEQ---------------IGAWLMPGEIDAL--------------------------------------------------------------------------------------------------------------------------------------------------------------------------------------------------------------------------------------------------
>CcMYB36
-------------------------------------------------------------------------------------------------------------------------------------------------------------------------------------------------------------------------------------------------------------------------------------------------------------------------MRKPDQLVKQNNNNNNNNN------------------------------------------ANNKLR---------------------------------------------------------------------KG--------------------------------------------------------------------------------------LWS-----PE---------EDDR--------------------------------LM--------KY-----------------MLN------------N---GQ-GC-------------WS----------E-----------------V-------ARN-----------------------A-----------G---------LQRCGK-----SC----R-LRW-----------I-N----YLR-PD-L--------------------KR----G--------------------AFSPE----EEDLI---I--HLHSILGN-------------------R---------------------------------W--SQ--IAA-R-------LP-GRTD------NEIKN-FWNS-------------------------------TV---KKRI-------------------RNSNS-----------------SSSPNHS----------------DSSEPGEVMGAL-----------------------------------------------------------------------TSMIHDHDIMSMCID-------------------------------------------------------------------------------------------SSPSSSLSSFQNINMTN----------------------------------------------------------------------------------------------------------------------------------------------LFNPPQLHGLDSC-----------------------------------------------------------------------------YNTSGLG------------------------PSYFDM--------------------------PPCLNQVGLEDGFYGGQGISEGGGH---------------------------------------------------------------------------------------------------------------------------------MSIGGKLYVTPSQSASLEENALNNITHI-----NS-------------------------------------------SDNHANNINHGDNINNINFNTMPTNSTNNNNVQRETIGAQGNHWEGENLKIREWDFDD---------------LMMQDISSYPLLDF-------------------------------------------------------------------------------------------------------------------------------------------------------------------------------------------------------------------------------------------------
>CcMYB37
-------------------------------------------------------------------------------------------------------------------------------------------------------------------------------------------------------------------------------------------------------------------------------------------------------------------------------------MASSRSS------------------------------------------DMDRI----------------------------------------------------------------------KG--------------------------------------------------------------------------------------PWS-----PE---------EDEA--------------------------------LQ--------SL-----------------VKK------------H---GP-RN-------------WS----------L-----------------I-------SKS-----------------------I---------------------PGRSGK-----SC----R-LRW-----------C-N----QLS-PEVE--------------------HR-------------------------PFSPD----EDDTI---I--RAHAKFGN-------------------K---------------------------------W--AT--IAR---------LLSGRTD------NAIKN-HWNS-------------------------------TL---KRKS-------------------------------SSLSEDDFNALDAGDRP----------------PHKRSASVGAAT--------------------------------------------------------------------FQNPSSPSGSDISESSLP-------------------------------------------------------------------------------------------HLPLTTVSSSSLYRPVP-------------------------------------------------------------------------------------------------------------------------------------RSGAVFPPEVSSSSNSEGLQTC-----------------------------------------------------------------------------LSLSLAL------------------------PNPDPC--------------------------ESFNVSRPDSMISNQLLQHGPASQM------------------------------------------------------------------------------------------------------------------------------------------MAQMQHQNPNADILKDVKS---------------------------------------------------YVTGALYPESAMAERPSINFGPEFLGIIHEMIRSEVRSYMSEINQGGLCSQSNTAMT---------------PIRIGVGRIE-----------------------------------------------------------------------------------------------------------------------------------------------------------------------------------------------------------------------------------------------------
>CcMYB35
---------------------------------------------------------------------------------------------------------------------------------------------------------------------------------------------------------------------------------------------------------------------------------------------------------------------MRNPSKMASGSSGMGSSKTTPCC------------------------------------------SKVGLK---------------------------------------------------------------------RG--------------------------------------------------------------------------------------PWT-----PE---------EDEL--------------------------------LS--------NY-----------------INK------------E---GE-GR-------------WR----------T-----------------L-------PKR-----------------------A-----------G---------LLRCGK-----SC----R-LRW-----------M-N----YLR-PS-V--------------------KR----G--------------------QIAPD----EEDLI---L--RLHRLLGN-------------------R---------------------------------W--SL--IAG-R-------IP-GRTD------NEIKN-YWNT-------------------------------HL---SKKL--------------------ISQG-----------------IDPRTHK----------------PLNP--------------------------------------------------------------------------------NPNSYAPEPGHNPN-------------------------------------------------------------------------------------------PNPNPNPNFSGLEEMGG----------------------------------------------------------------------------------------------------------------------------------------------DSGSRSLNSIG-------------------------------------------------------------------------------DEEGTNL------------------------DKRGTT--------------------------TTRAGEGINENSKNSDGFMTTGLHN---------------------------------------------------------------------------------------------------------------------------------------------GNEDGDMDYCTDDVFS---------------------------------------------------SFLNSLINEEMFLQQQQQQNLVAPSDSLISPMPNFSYGTMWDPAVLSPAVAANEDDS---------------VRFADDVEQR-----------------------------------------------------------------------------------------------------------------------------------------------------------------------------------------------------------------------------------------------------
>CcMYB26
-------------------------------------------------------------------------------------------------------------------------------------------------------------------------------------------------------------------------------------------------------------------------------------------------------------------------------------MGRPPCC------------------------------------------DKVGIK---------------------------------------------------------------------KG--------------------------------------------------------------------------------------PWT-----PE---------EDII--------------------------------LV--------SY-----------------IQE------------H---GP-GN-------------WR----------S-----------------V-------PTN-----------------------T-----------G---------LMRCSK-----SC----R-LRW-----------T-N----YLR-PG-I--------------------KR----G--------------------NFTPH----EEGMI---I--HLQALLGN-------------------R---------------------------------W--AA--IAS-Y-------LP-QRTD------NDIKN-YWNT-------------------------------HL---KKKI-----------------------------------KKFQTALDNHVTS----------------DSSTLQLISKSY-------------------------------------------------------------------------NSTDTRNSDLTTQ-------------------------------------------------------------------------------------------SSSMRLNQSCSTYASST----------------------------------------------------------------------------------------------------------------------------------------------ENISRLLEGWMRN-----------------------------------------------------------------------------SPKPVLK------------------------KSCQEK--------------------------QHTSNEEDNGNAPASIHCHQMKAEQ---------------------------------------------------------------------------------------------------------------------------------------DSSDIISHEELESLLSFENLSS----------------------------------------------------MAWKKYSSDSTSNGCENITSERENSVEEAKLRLDNQPPFSFLEKWLLEEAGTGQVE---------------ELMGLSSNIF-----------------------------------------------------------------------------------------------------------------------------------------------------------------------------------------------------------------------------------------------------
>CcMYB34
--------------------------------------------------------------------------------------------------------------------------------------------------------------------------------------------------------------------------------------------------------------------------------------------------------------------------MSCEELEIVDKMGRPPCC------------------------------------------DKSNVK---------------------------------------------------------------------RG--------------------------------------------------------------------------------------LWT-----EE---------EDTK--------------------------------IL--------AY-----------------VAK------------H---GP-GN-------------WT----------S-----------------I-------PKK-----------------------A-----------G---------LKRCGK-----SC----R-LRW-----------T-N----YLR-PDLR--------------------HE-------------------------SFTQE----EEQMI---I--TLHATIGS-------------------R---------------------------------W--AH--IAA-Q-------LP-GRTD------NDVKN-YWNT-------------------------------KL---RKKL------FEMGIDHVTHKPISQIIADYESIGLPRVNTPSTSKIDPSRSQ--------------TSNITRISCLNRDL----------------------------------------------------------------------RKAFMPTPPPSQSLIS-------------------------------------------------------------------------------------------NFSLSTSMTTEMLPTQD----------------------------------------------------------------------------------------------------------------------------------------------SLLNNQYPTWDLL-------------------------------------AQIQAIKLVADASNSCNNQETLQPQYFSIEGSSPSSSSSSSSSISSH------------------------QHSIQT--------------------------AAYLPLPSQPYQAQSQDTPSPSSFN-----------------------------------------------------------------------------------------------------------------------------------WSEYLSEDAFQQDSSSNQMQDDMFSP----------------------------------------------IPKLDFIGGEKNQYCNGFADVDGCAQVVHGHNNNMMGEGDPTDILGADSGNSFVESILDRDS--------------EMRLWEFPDILDDP--------------------------------------------------------------------------------------------------------------------------------------------------------------------------------------------------------------------------------------------------
>CcMYB73
-------------------------------------------------------------------------------------------------------------------------------------------------------------------------------------------------------------------------------------------------------------------------------------------------------------------------------------MGRSPCC------------------------------------------DENGLK---------------------------------------------------------------------KG--------------------------------------------------------------------------------------PWT-----PE---------EDKI--------------------------------LV--------QY-----------------IQK------------H---GH-GS-------------WR----------A-----------------L-------PKL-----------------------A-----------G---------LNRCGK-----SC----R-LRW-----------T-N----YLR-PD-I--------------------KR----G--------------------KFTPE----EEQTI---L--NLHSMLGN-------------------K---------------------------------W--SA--IAT-H-------LP-GRTD------NEIKN-FWNT-------------------------------HL---KKKL--------------------IQMG-----------------IDPMTHR----------------PRTDVFAALPQL--------------------------------------------------------------------IALANLKEVMDNQPWEDH-------------------------------------------------------------------------------------------AVRLQEAMQLAKYQYMQ--------------------------------------------------------------------------------------------------------------------------------------------YLLQSAAAMTGNSGH-----------------------------------------------------------------------------SPSSIGD------------------------VDYTHL--------------------------FNPMTSPKEPLGLNPYSQVENATLC---------------------------------------------------------------------------------------------------------------------------------SLEVAASQQMNEQQIPYTPSQDPQFPHE-----EN--------------------------------------------YQSLMSNEMKQDSNFSLFGQGDYKPKSPLPPPPPLVREDSISNPGDACSTSSYEESG---------------PTFWSELFLGDDPFFS-----------------------------------------------------------------------------------------------------------------------------------------------------------------------------------------------------------------------------------------------
>CcMYB72
---------------------------------------------------------------------------------------------------------------------------------------------------------------------------------------------------------------------------------------------------------------------------------MSLSFYIYIYTACTVEKKPYKERKWRKWRKGLKITAAEGTRKKRKEKSRKGDMGRPPCC------------------------------------------DKVGTK---------------------------------------------------------------------KG--------------------------------------------------------------------------------------PWT-----PE---------EDIM--------------------------------LV--------SY-----------------IQE------------H---GP-GN-------------WR----------F-----------------V-------PAN-----------------------T-----------G---------LNRCSK-----SC----R-LRW-----------A-N----YLR-PG-I--------------------KR----G--------------------NFTAK----EEKLI---I--HLQALLGN-------------------R---------------------------------W--AA--IAS-Y-------LP-QRTD------NDIKN-YWNT-------------------------------HL---KKKL---------------------------------------KYLQMGLKG----------------EISNVPSSQPNS------------------------------------------------------------------------KGQWERSLQTDIHK------------------------------------------------------------------------------------------ARKALCEALSLEKPDYIS----------------------------------------------------------------------------------------------------------------------------------------------DFNISPNQEPSYV-----------------------------------------------------------------------------WSMENVS------------------------RLLQGW--------------------------MGNSPKPSRTSSEATPNSSNHEVGA-------------------------------------------------------------------------------------------------------------------------------DSSSSEGSQCSTNDDTMSPEALELLLNLDS-----SM--------------------------------------------PDASEPISLEKKEKCTLDLDLLQSESKQNLESEFPLFMFEKWLLDESAAQEAYGMMD---------------ISLADTNLSS-----------------------------------------------------------------------------------------------------------------------------------------------------------------------------------------------------------------------------------------------------
>CcMYB74
-----------------------------------------------------------------------------------------------------------------------------------------------------------------------------------------------------------------------------------------------------------------------------------------------------------------------------------------------------------------------------------------------------------------------------------------------------------------MG----------------------------------------------------------------------------------------------PS---------GGGH------------------------------------------AL------------------------------------GN------------------------------------------------------PSL---------------------------------------------ASRQ-------------R-LRW---------------------------------------------------------------------------TSE----LHERF---V--DAVGQLGGPDRATPK------------G---------------------------------V--LR--LMG---------VQ-GLTI------YHVKS-HLQK------------------------------YRL---AKYI-------------------PNATS-------------DETKADKKETG----------------NLLSGLGEASGM--------------------------------------------------------------------QITEALKLQLEVQRQLQL-------------------------------------------------------------------------------------------RIEAQGKYLKKIIEEQQ--------------------------------------------------------------------------------------------------------------------------------RLSGVLGDPPGSLVQGDHLPGSDDK-T--------------------------------------------------------DPSTPAAT-------------SETRLQD------------------------KVPEER----------------------TLRGPSDSLSREESFATSRHEPLTPDSGC--------------------------------------------------------------------------------------------------------------------------------------------------RVSSPAVSPRR-----EK----------------------------------------------PMKKQWHTGSASHPRPEIVLAHSILESSSSLSFRQPCSVFPYGGRFASSGMPLSE---------------KDRLESGSGSGM---------------------------------------------------------------------------------------------------------------------------------------------------------------------------------------------------------------------------------------------------
>CcMYB76
--------------------------------------------------------------------------------------------------------------------------------------------------------------------------------------------------------------------------------------------------------------------------------------------------------------------------------------MRKPCC------------------------------------------DKQDTN---------------------------------------------------------------------KG--------------------------------------------------------------------------------------AWS-----KQ---------EDQK--------------------------------LI--------DY-----------------IRV------------H---GE-GG-------------WR----------T-----------------L-------PLA-----------------------A-----------G---------LLRCGK-----SC----R-LRW-----------I-N----YLR-PD-L--------------------KR----G--------------------NFAED----EEDLI---I--KLHALLGN-------------------R---------------------------------W--SL--IAG-R-------LP-GRTD------NEVKN-YWNS-------------------------------HL---KRKL--------------------INMG-----------------VDPNNHR----------------------------------------------------------------------------------------------------MSRTLPSYQQKNGT-------------------------------------------------------------------------------------------SSATSSGSKSQVCQPCQ-------------------------------------------------------------------------------------------------------------------------------------------------------------------------------------------------------------------------------------------------------------------------------------------------------LPKSNGENDQMSDAASCLDDDKCTL------------------------------------------------------------------------------------------------------------------------------------------------------------------------------------------------------------------------------------PDLNLDLTISVSAPPLEIASERPQSQESKLVPSGIED---------------ANYPTLVLFT-----------------------------------------------------------------------------------------------------------------------------------------------------------------------------------------------------------------------------------------------------
>CcMYB75
----------------------------------------------------------------------------------------------------------------------------------------------------------------------------------------------------------------------------------------------------------------------------------------------------------------------------------MSSATKRGCK---------------------------------------QDEEDTELR---------------------------------------------------------------------RG--------------------------------------------------------------------------------------PWT-----LD---------EDTL--------------------------------LI--------HY-----------------IAC------------H---GE-GR-------------WN----------------------------L-------AAR---------------------------------SSG---------LKRTGK-----SC----R-LRW-----------L-N----YLK-PD-V--------------------KR----G--------------------NLTPE----EQLVI---L--ELHSKWGN-------------------R---------------------------------W--SK--IAK-Q-------LP-GRTD------NEIKN-YWRT-------------------------------RVQKQARQL----------------------------------------KIDANSSR--------------------------------------------------------------------------------------------------FKDMIRLLWMPRLLEK-------------------------------------------------------------------------------------------MTSPPSIQSLNPTSTLL----------------------------------------------------------------------------------------------------------------------------------------------NFVPQSYPSPPEL-----------------------------------------------------------------------------LSASEQT------------------------TVTTSC--------------------------YSHKSFSENCSPSISSNSMNTTQLP-----------------------------------------------------------------------------------------------------------------------------------------------QISEFPTSPKDFGN-----ID--------------------------------------------HTQLLKEYCYVDESFDLEDLHLSSTSAAALNYPTSDFSMTQNICVDDMVDSLWNMDE-----------------LWQFRKLQGRCI-------------------------------------------------------------------------------------------------------------------------------------------------------------------------------------------------------------------------------------------------
>CcMYB79
---------------------------------------------------------------------------------------------------------------------------------------------------------------------------------------------------------------------------------------------------------------------------------------MEEKVPVKSEPRCVENKQSAAASSSSVSEGSSSLALRSPEICGSATTTSSPPHRRTTGPIRRAKGGWTPEEDDKLRNAVDAFNGKCWKKIAELFQDRSEVQCLHRWQKVLNPELV-------------------------------------------------------KG--------------------------------------------------------------------------------------PWT-----QE---------EDDK--------------------------------II----DLVKKY------------------------------------GP-RK-------------WT----------V-----------------I-------ANS-----------------------L---------------------PGRIGK-----QC----R-ERW-----------H-N----HLN-PNIR--------------------KD-------------------------PWTLE----EELAL---M--QAHQIHGN-------------------K---------------------------------W--AE--IAK---------VLHGRTD------NSIKN-HWNS-------------------------------SM---RKKR---DFYLATGKLPPVQKTGMQNGAKDVIKPVPIISFCPNKGLDTNAQN----------------SAEDNISLDAGQ-----------------------------------------------------------------NKDLCKLEEGCYKQLEPSATQ-------------------------------------------------------------------------------------------FSDIDASSSVPVNRANN---------------------------------------------------------------------------------------------------------------------------SDAMECQPQGSKTDLSCNKCDSRPKSRGCDEHSKMDPAQNIAEAEMHSEITNFGSLYYKPPLLEGCDIPIDATLITMYCPMQHVYKSNMLASPINYFTPSEKNCGSSEQSPESILK------------------------TAARSF--------------------------PNTPSIFRKRRRETPGPLRIGETNG-------------------------------------------------------------------------------------------------------------------------------------PKSQDCLYTSEGKERPATYQVQHG---------------------------------------------------SLYLSSSESPACYGSDGVGPYNWKSFNVSPPYRLMSKRTAVFKSVEKQLKFTLDEDK---------------FDGNAKSKDFAIEGNSFIAGTDANHSRMPGEN-------------------------------------------------------------------------------------------------------------------------------------------------------------------------------------------------------------------------------
>CcMYB78
---------------------------------------------------------------------------------------------------------------------------------------------------------------------------------------------------------------------------------------------------------------------------------------------------------------------------MFHPKKPTINSNDRPLC---------------------------------------------------------------------------------------------------------------------------------------------------------------------------------------------------------------------VQ---------GDSV--------------------------------LV---------------------------LTT----------------------------------------------D-------------------------PKP--------------------------------------------------------------R-LRW---------------------------------------------------------------------------TVE----LHERF---V--DAVTQLGGPDKATP-------------K------------------------------------SIMKVMG---------VE-GLTL------YHLKS-HLQK------------------------------FRL---GKQP------------------HKEFNEQSARDAMALEVQRNAISASGVMGR----------------SINNRNEHITE-------------------------------------------------------------------------ALRMQMEVQRRLHE-------------------------------------------------------------------------------------------QLEVQKHLQLKIEAQGK----------------------------------------------------------------------------------------------------------------------------------------YMQTILANACQTLAGENMS--------------------------------------------------------PGSYKGIGDPGFVSDINVMKDLGSPISF------------------------PSLQNL--------------------------HMYAGEQLNMSQQIERTYLEGVLPI----------------------------------------------------------------------------------------------------------------------------------------TDNVCLGNKRNGTYSTSNRSP-----LS-----------------------------------------------WAEELQLHELGMVATCVSSQEDSFNGDQMQNAPPVFDSINKFDALEGNGVGAKK---------------FDVWGSSKGHHHEEYHRQWRG------------------------------------------------------------------------------------------------------------------------------------------------------------------------------------------------------------------------------------------
>CcMYB77
----------------------------------------------------------------------------------------------------------------------------------------------------------------------------------------------------------------------------------------------------------------------------------------------------------------------------MMMEGNHYKMEGNHYK---------------------------------------------------------------------------------------------------------------------KG--------------------------------------------------------------------------------------LWT-----VE---------EDKI--------------------------------LT--------DY-----------------VGI------------H---GE-GR-------------WS----------R-----------------I-------AKT---------------------TS----------------------LKRNGK-----SC----R-LRW-----------M-N----YLS-PN-V--------------------KR----E--------------------SFSEE----EEDLI---I--RLHTLLGN-------------------R---------------------------------W--SL--IAG-R-------VP-GRTD------NQVKN-HWNT-------------------------------HL---KKKL------------------------------------------GIVKAK----------------------------------------------------------------------------------------------------SNESNSSLKHTHKD-------------------------------------------------------------------------------------------DEMGEDPMPLRDLPSKR----------------------------------------------------------------------------------------------------------------------------------------------PRCSKDIGIVE-T-----------------------------------------------------------------------------DQGEDGS------------------------FQDTNT--------------------------MDCNSQVHLMSEYLFSPLWVSNDDL--------------------------------------------------------------------------------------------------------------------------------------------------------FPSTP-----TL-----------------------------------------------------------------------------------------MELMDGDIGNPL---------------DMFWHQF--------------------------------------------------------------------------------------------------------------------------------------------------------------------------------------------------------------------------------------------------------
>CcMYB94
-------------------------------------------------------------------------------------------------------------------------------------------------------------------------------------------------------------------------------------------------------------------------------------------------------------------------------------MGRSPCC------------------------------------------DENGLK---------------------------------------------------------------------KG--------------------------------------------------------------------------------------PWT-----PE---------EDQK--------------------------------LV--------QY-----------------IQK------------H---GH-GS-------------WR----------A-----------------L-------PKL-----------------------A-----------G---------LNRCGK-----SC----R-LRW-----------T-N----YLR-PD-I--------------------KR----G--------------------KFSSD----EEQTI---L--NLHSILGN-------------------K---------------------------------W--SA--IAT-H-------LP-GRTD------NEIKN-FWNT-------------------------------HL---KKKL--------------------IQMG-----------------FDPMTHR----------------PRTDLFASLPHL-------------------------------------------------------------------IALANLREVMDQHHPWEEQ-------------------------------------------------------------------------------------------AARIQEAVQLARIQYIQ----------------------------------------------------------------------------------------------------------------------------------------------YLLQSPSGSAMIG--------------------------------------------------------STNSNSLSSITDMEAINLMNSIPSSKET------------------------MLMNSC-------------------------HLENASLGISPSQPVCDQIPFTPLPD---------------------------------------------------------------------------------------------------------------------------------------------------LQFPCNIQPP-----MC--------------------------------------------SEISQGGSGFTMFCQGENTPKSIPFIPPTSLPPLVAESSSCGNPGDACSTSSYGGGA---------------PPFWPEFFLEDPFVHEIA---------------------------------------------------------------------------------------------------------------------------------------------------------------------------------------------------------------------------------------------
>CcMYB93
-------------------------------------------------------------------------------------------------------------------------------------------------------------------------------------------------------------------------------------------------------------------------------------------------------------------------------------MGRPPCC------------------------------------------EKMGTK---------------------------------------------------------------------KG--------------------------------------------------------------------------------------PWT-----PE---------EDII--------------------------------LV--------TY-----------------IQE------------N---GA-GN-------------WR----------A-----------------V-------PAK-----------------------T-----------G---------LLRCSK-----SC----R-LRW-----------T-N----YLR-PG-I--------------------KR----G--------------------NFTET----EEKMI---I--HLQALLGN-------------------R---------------------------------W--AA--IAS-Y-------LP-QRTD------NDIKN-YWNT-------------------------------HL---KKKL------------KKLQTGLEGHMKDGYSSLQPISKGQWERRLQTDIHM----------------AKQALCEALSME------------------------------------------------------------------------KPDHHVDLKPSVSS-------------------------------------------------------------------------------------------YSSTRSIQSLSTYAWST----------------------------------------------------------------------------------------------------------------------------------------------DNVSRLLEGWMKN-----------------------------------------------------------------------------PPKRRGK------------------------SSETNI--------------------------RSHNITTREDSSSSEGTPCVANNTL----------------------------------------------------------------------------------------------------------------------------------------------SPEALESLLTFDSST---------------------------------------------------PDTSQSVSLDKTGNYGSDAVPFQAERKPKLEVPAPLTMLEKWLFGEGVGQGQDELID---------------MHLDETDVLF-----------------------------------------------------------------------------------------------------------------------------------------------------------------------------------------------------------------------------------------------------
>CcMYB96
-------------------------------------------------------------------------------------------------------------------------------------------------------------------------------------------------------------------------------------------------------------------------------------------------------------------------------------MGRAPCC------------------------------------------EKQGLK---------------------------------------------------------------------KG--------------------------------------------------------------------------------------PWT-----PE---------EDEI--------------------------------LI--------DY-----------------IKK------------N---GH-GS-------------WR----------S-----------------L-------PKQ-----------------------A-----------G---------LSRCGK-----SC----R-LRW-----------T-N----YLR-PD-I--------------------KR----G--------------------PFTLE----EEKTI---I--QLHAIVGN-------------------R---------------------------------W--ST--IAS-Q-------LP-GRTD------NEIKN-FWNT-------------------------------HL---KKRL--------------------ERMG-----------------QGSTTSN-------------------ASSAGPTAT------------------------------------------------------------------------SSTSTRHMAQWESA-------------------------------------------------------------------------------------------RLEAEARLSKESLLFFS----------------------------------------------------------------------------------------------------------------------------------------------SQSDSASAQAAAA-----------------------------------------------------------------------------AGRSDTD------------------------YFLRIW--------------------------NSDVGESFRSLGRSCGRDEPTCRQS----------------------------------------------------------------------------------------------------------------------------------------------DNSISTASSSTLMAA-----VT--------------------------------------------ATALTVTSEQNEVVVKSSDDSSSSNELEDDESHETSLSLLLDFPPSDEMGFFQGQIG---------------SRLMCGLPLGQF---------------------------------------------------------------------------------------------------------------------------------------------------------------------------------------------------------------------------------------------------
>CcMYB95
-------------------------------------------------------------------------------------------------------------------------------------------------------------------------------------------------------------------------------------------------------------------------------------------------------------------------------------MGRSPCC------------------------------------------EKAHTN---------------------------------------------------------------------KG--------------------------------------------------------------------------------------AWT-----KE---------EDDR--------------------------------LI--------AH-----------------IRV------------H---GE-GC-------------WR----------S-----------------L-------PKA-----------------------A-----------G---------LLRCGK-----SC----R-LRW-----------I-N----YLR-PD-L--------------------KR----G--------------------NFTEE----EDELI---I--KLHSLLGN-------------------K---------------------------------W--SH--IAG-R-------LP-GRTD------NEIKN-YWNT-------------------------------HI---RRKL--------------------LSRG-----------------VDPSTHR----------------PI----------------------------------------------------------------------------------NGQAASDITISFKK-------------------------------------------------------------------------------------------EEKEDSFGCLEERNGGQ-----------------------------------------------------------------------------------------------------------------------------------------------------------------------------------------------------------------------------------------------------------------------KRPPRC--------------------------PDLNLDLRISPPSYQDEPEPMKGER-------------------------------------------------------------------------------------------------------------------------------------------------------------------------------------------------------------------------------------------GLCFSCTLGLQKSKDCSCNGFLDLKTGLLD---------------YRSLEMK--------------------------------------------------------------------------------------------------------------------------------------------------------------------------------------------------------------------------------------------------------
>CcMYB119
-------------------------------------------------------------------------------------------------------------------------------------------------------------------------------------------------------------------------------------------------------------------------------------------------------------------------------------MGRSPCC------------------------------------------EKAHTN---------------------------------------------------------------------KG--------------------------------------------------------------------------------------AWT-----KE---------EDQR--------------------------------LI--------SY-----------------IKA------------H---GE-GC-------------WR----------S-----------------L-------PKA-----------------------A-----------G---------LLRCGK-----SC----R-LRW-----------I-N----YLR-PD-L--------------------KR----G--------------------NFTEE----EDELI---I--KLHSLLGN-------------------K---------------------------------W--SL--IAG-R-------LP-GRTD------NEIKN-YWNT-------------------------------HI---KRKL--------------------LSRG-----------------LDPQTHL----------------------------------------------------------------------------------------------------PIGESTHSNVSNSP------------------------------------------------------------------------------------------PQLNSSTTPEIALFRSDN----------------------------------------------------------------------------------------------------------------------------------------------AAEDANSSGMSEV-----------------------------------------------------------------------------VEQQQQQ------------------------HHHQPI--------------------------DLNLDLSISLPFKSDPPSANAAESK------------------------------------------------------------------------------------------------------------------------------------------------------------------------------------------------------------------------------------QLFFGGEAFESTGVCLCCHLGFQRSEACRCRSVSDVH---------------ALRYYSPVDL-----------------------------------------------------------------------------------------------------------------------------------------------------------------------------------------------------------------------------------------------------
>CcMYB121
------------------------------------------------------------------------------------------------------------------------------------------------------------------------------------------------------------------------------------------------------------------------------------------------------------------------------------MAGPLGWG-----------------------------------------IVEGGWR---------------------------------------------------------------------KG--------------------------------------------------------------------------------------PWT-----AE---------EDKL--------------------------------LI--------EY-----------------VST------------H---GE-GR-------------WN----------S-----------------V-------ARL-----------------------A-----------G---------LRRNGK-----SC----R-LRW-----------V-N----YLR-PD-L--------------------KR----G--------------------QITPH----EENII---L--ELHARWGN-------------------R---------------------------------W--ST--IAR-S-------LP-GRTD------NEIKN-YWRT-------------------------------HF---KKAE-----------------------------------KPSQTPGKPKSRA----------------------------------------------------------------------------------------------------QRRQQQQKKRQPPP-------------------------------------------------------------------------------------------QHQLQEQQQQQQFDMKK------------------------------------------------------------------------------------------------------------------------------------------------IMSPLEEDDYR-----------------------------------------------------------------------------LPSMVPS------------------------RPEMVF--------------------------LCPPSEEQVLYSMIHGDSSMPEASC---------------------------------------------------------------------------------------------------------------------------------------------------------------------------------------------------------------------------------------EEGLWGGLWDFYDLHADLDFANTCATGKAVGQNQ---------------VTSIYPGYFNQLTSSI-----------------------------------------------------------------------------------------------------------------------------------------------------------------------------------------------------------------------------------------------
>CcMYB120
-------------------------------------------------------------------------------------------------------------------------------------------------------------------------------------------------------------------------------------------------------------------------------------------------------------------------------------MVRAPCC------------------------------------------DKIGLK---------------------------------------------------------------------KG--------------------------------------------------------------------------------------PWT-----QE---------EDQI--------------------------------LI--------SY-----------------ILR------------Y---GH-EN-------------WR----------A-----------------L-------PKQ-----------------------A-----------G---------LLRCGK-----SC----R-LRW-----------T-N----YLR-PD-I--------------------KR----G--------------------NFSRE----EEETI---I--KLHELLGN-------------------R---------------------------------W--SA--IAA-R-------LP-GRTD------NEIKN-VWHT-------------------------------HL---KKRV----------------------------------------KQNPATPE------------------------------------------------------------------------------------------------TSTRSSMETVECNVHVEI-------------------------------------------------------------------------------------------DSKPTDLSNHHTFQNSG----------------------------------------------------------------------------------------------------------------------------------------------PLSPQQQSSSD-------------------------------------------------------------------------------DSSSVTD------------------------SLSNRT--------------------------IDHLNSGMKEDENLWSEALSIEKSE-----------------------------------------------------------------------------------------------------------------------------------------------------------------------------------------------------------------------DTMVEYFAANAGDPQLQFPFSPDSLGGICSPLGLTSTDDDMDFWLNIYMG---------------AEVWPELPEV-----------------------------------------------------------------------------------------------------------------------------------------------------------------------------------------------------------------------------------------------------
>CcMYB58
-------------------------------------------------------------------------------------------------------------------------------------------------------------------------------------------------------------------------------------------------------------------------------------------------------------------------------------MGRSPCC------------------------------------------EKAHTN---------------------------------------------------------------------KG--------------------------------------------------------------------------------------AWT-----KE---------EDQR--------------------------------LI--------SY-----------------IKA------------H---GE-GC-------------WR----------S-----------------L-------PKA-----------------------A-----------G---------LLRCGK-----SC----R-LRW-----------I-N----YLR-PD-L--------------------KR----G--------------------NFTEE----EDELI---I--KLHSLLGN-------------------K---------------------------------W--SL--IAG-R-------LP-GRTD------NEIKN-YWNT-------------------------------HI---KRKL--------------------LNRG-----------------LDPQTHR----------------------------------------------------------------------------------------------------PIGESSNSNLTNSS-------------------------------------------------------------------------------------------SHTRTQEIALFSSESKR----------------------------------------------------------------------------------------------------------------------------------------------SNVLDSVEEAN-------------------------------------------------------------------------------SSATSEV------------------------VEQQQY--------------------------LDLNLDLSMSLPFQSHPASAKAMEP-------------------------------------------------------------------------------------------------------------------------------------------------------------------------------------------------------------------------------------KMGFSGVCLCYHLGFKRSEACSCQPIQNACALTVDL------------------------------------------------------------------------------------------------------------------------------------------------------------------------------------------------------------------------------------------------------------------------------
>CcMYB59
-------------------------------------------------------------------------------------------------------------------------------------------------------------------------------------------------------------------------------------------------------------------------------------------------------------------------------------MGRIPCC------------------------------------------EKDNVK---------------------------------------------------------------------RG--------------------------------------------------------------------------------------QWT-----PE---------EDTK--------------------------------LS--------SY-----------------IAQ------------H---GT-RN-------------WR----------L-----------------I-------PKN-----------------------A-----------G---------LQRCGK-----SC----R-LRW-----------T-N----YLR-PD-L--------------------KH----G--------------------EFSES----EEHII---V--KFHSVVGN-------------------R---------------------------------W--SL--IAG-Q-------LA-GRTD------NDVKN-HWNT-------------------------------KL---KKKL-------------------------------------SGMGIDPVTHK----------------PFSHLMAEIATT----------------------------------------------------------------LAPPQVAHLAEAALGCFKDEML-------------------------------------------------------------------------------------------HLLTKKRVNFQLQNTAG-----------------------------------------------------------------------------------------------------------------------------------------YETVPPPGNNPVVGTYIS--------------------------------------------------------QESEDKDDAIQKINLSLPQAMSETDNLP------------------------PSNNIW---------------------------PMNGETSDAFTGICSTFPTAAGSF----------------------------------------------------------------------------------------------------------------------------------------------------QYGATSYGN---------------------------------------------------NGVSSPWSQSICTGSTCTDGDQQGHGLQERGKDKDREEAEIGKNARKSTTCVFNSDC----------------VLWDLSDDLMNPLV------------------------------------------------------------------------------------------------------------------------------------------------------------------------------------------------------------------------------------------------
>CcMYB62
-------------------------------------------------------------------------------------------------------------------------------------------------------------------------------------------------------------------------------------------------------------------------------------------------------------------------------------MGRAPCC------------------------------------------DKANVK---------------------------------------------------------------------KG--------------------------------------------------------------------------------------PWS-----PE---------EDAK--------------------------------LK--------AF-----------------IEK------------H---GTGGN-------------WI----------A-----------------L-------PQK-----------------------I-----------G---------LKRCGK-----SC----R-LRW-----------L-N----YLR-PN-I--------------------KH----G--------------------GFSEE----EENII---C--SLYISIGS-------------------R--------------------QAHQSILHRYTYIY--MI--ISA-Q-------LP-GRTD------NDIKN-YWNT-------------------------------RL---KKKL-------------------LGRQK-------------EQQLQRPCNLQ----------------QELK--------------------------------------------------------------------------------KASQNFIAPTSASQ-------------------------------------------------------------------------------------------NVYWPEPLASNISEPYP------------------------------------------------------------------------------------------------------------------------------------------------YQDPHLNDH-----------------------------------------------------------ASTRKLLIRLGGRLSNTNQSPNMEGVN------------------------LQSSLD--------------------------ISTFQRLHENSMSSFNETSSPLLNT-------------------------------------------------------------------------------------------------------------------------------------QYSTKGIGVPISQGPNSFPVEIGD-----MI--------------------------------------------YCSPQRLDVLDSCYGVGMMNHSNETSSAERTSWGDIGNSVYPLPLEDYQQGMLQECL---------------INESRYLASQ-----------------------------------------------------------------------------------------------------------------------------------------------------------------------------------------------------------------------------------------------------
>CcMYB56
------------------------------------------------------------------------------------------------------------------------------------------------------------------------------------------------------------------------------------------------------------------------------------------------------------MSSPLPALPKYPKMPEAQEVSMGREMRTTPAT------------------------ARATSLVSDSAVVGHLFSSDSGFS---------------------------------------------------------------------SD--------------------------------------------------------------------------------------LHFSSNSLPE---------RHSF--------------------------------NA--------PF-----------------ISQSSNSRTSVLLPDS---SHSGL-------------FQ------------------------------------PET---------------------------------------------LSSSAT-----------ENTEW-----------CTDPLQGFLDFPD-------------------------------------------------NVSVH----NSQIQSSGVSSEDQMRQTD-----------------------------------------------------W--QEWFIAD---------------D------DNLAP-NWND-------------------------------LV---DVSA-----------------------------------------VDPEPKT-----------------LCPASNSSSTL------------------------------------------------------------------------SVCEPQINQQIHVP-------------------------------------------------------------------------------------------SIEVCVVASSPSSTNGA----------------------------------------------------------------------------------------------------------------------------------------------APKPRMRWTPELH-------------------------------------------ECFVDAVNKLGGSERATPKGVLKLMKVESLTIYHVKSHLQK------------------------YRTARY-------------------------RPDSSEGTSERRVTPLEEMSALDLKT-------------------------------------------------------------------------------------------------------------------------------------GIEITEALRLQMEVQKRLHEQLEI-----QR--------------------------------------------NLQLRIEEQGRYLQMMFEKQCKAGGDKLKVPSTSEDPSAQTSELMDQVEKTETNTNR---------------EKRTEESSLQMDGKQKMPPTKQPDGLKLNTEGESISPPSKRAKTHDAETSSAK----------------------------------------------------------------------------------------------------------------------------------------------------------------------------------------------------------
>CcMYB57
-------------------------------------------------------------------------------------------------------------------------------------------------------------------------------------------------------------------------------------------------------------------------------------------------------------------------------------MVRAPCC------------------------------------------EKMGMK---------------------------------------------------------------------KG--------------------------------------------------------------------------------------PWT-----PE---------EDQV--------------------------------LI--------DY-----------------IQR------------Y---GH-GN-------------WR----------A-----------------L-------PKQ-----------------------A-----------G---------LLRCGK-----SC----R-LRW-----------I-N----YLR-PD-L--------------------KR----G--------------------NFSKE----EEETV---I--RLHEVLGN-------------------R---------------------------------W--SA--IAA-R-------LP-GRTD------NEIKN-VWHT-------------------------------HL---KKRV----------------------------------------KQNPATPD----------------------------------------------------------------------------------------------------TIRQSMKIAECNEH-------------------------------------------------------------------------------------------VEIDSNPLKLSTHQLFQ----------------------------------------------------------------------------------------------------------------------------------------------RPGCIPLSPQQ-------------------------------------------------------------------------------QSSSDLS------------------------SSGTDS--------------------------SIVTTSEYLNRPMKDDQSVDDDENV------------------------------------------------------------------------------------------------------------------------------------------------------------------------------------------------------------------------WWEELSAEKQANLEYSEANAADPQLQFPSSSLVYRPHNDESMDFWLNLY-------------MEAGEWPELPEL-----------------------------------------------------------------------------------------------------------------------------------------------------------------------------------------------------------------------------------------------------
>CcMYB60
--------------------------------------------------------------------------------------------------------------------------------------------------------------------------------------------------------------------------------------------------------------------------------------------------MESEKTGNSRTGDTAAAAFLDGAGNALQKSRPLHGRTTGPTR-------RSTKGQWTAEEDALLCRAVQRFKGKNWKKIAEYFTDRTDVQCLHRWQKVLNPELV-------------------------------------------------------KG--------------------------------------------------------------------------------------PWS-----KE---------EDDL--------------------------------MI----ELVGKY------------------------------------GP-KK-------------WS----------T-----------------I-------AQA-----------------------L---------------------PGRIGK-----QC----R-ERW-----------H-N----HLN-PSIN--------------------KE-------------------------AWTQE----EELAL---I--HAHQIYGN-------------------K---------------------------------W--AE--LTK-F-------LP-GRTD------NAIKN-HWNS-------------------------------SV---KKKLDSYLASGLLAQFQGLPHVENSSLPNSSSSARNQQNSGDGSFKDIAEIGDISESSQGSVPVGCSQSDCEVANKISECVLEEFNKREEAVQRNTQNSSSLLGCKQHSDSTNEATCAVIEMPCSLAISSPAQNLLNEVGGYGNKACQLNPYELHPAKALLDPVHE-------------------------------------------------------------------------------------------STTLQEASKRHNSGVGKNPDTESIHVHGTLESLAPLGCTVDDGLVFGGDYWKNMLSEAAISDGFSFGNGVEGSSVLDLDECAGSPIYHSDIQGFDWVKSLASSSHLYHLPRSSDSLGTSCCQNLLTVVSPSFLYPGDDKGVVRSETTEVGNISSGTEDLDLITCSSGGLLCPNGPISSPCGSDSAKVCISVDSAQKNDSPKSVPMEIFSSETMDIVGSLPFIYGSADGPTEHPDSGALFYEPPTFPSLEIPFFSCDLVPSGGEAYSPFGIRQLMTSSMNCYTHSLWDSPVSDYSPDAVLKSAAKSFMCTPSILKKRQRDLSPLQEKKSEKKPGKGMN----------------------------------------------------------------------HGSFSISSSLNQSDYPFPDNIVDENGACEATRPALERIPSPTYLEDKFVASPKSKESLNHASSGGKGVMFPDGRYPGPGLSDKRNHQDDIMYINAGFDAKTKIESDILLQKVSPPSGVLVEHNMNEMMFVSPPGKYPLDKPLKGHSESSIGDQCFSCFLSSSVGRKKQERRLFSNSQQVTFEKGGLSNGADIENLRPFGDTPGIKKGIESPSAWKSPWFMNSLLPGQRFDTDMTYEDIGYLLSPGDGAYDALGLMRQLKDYTATAMAEAQEVLASDAPQNSQFPDNELENLIPLPPGALPFQTERRILDFSGCGTPGKDTENRKTPGIGTSTTGFSSPSSYLMKCCR----------------------------------------------------------------------------------------------------------------------
>CcMYB67
-------------------------------------------------------------------------------------------------------------------------------------------------------------------------------------------------------------------------------------------------------------------------------------------------------------------------------------MGRAPCC------------------------------------------DKAKVK---------------------------------------------------------------------KG--------------------------------------------------------------------------------------PWS-----PD---------EDAK--------------------------------LK--------DY-----------------IEK------------H---GTGGN-------------WI----------A-----------------L-------PNK-----------------------I-----------G---------LKRCGK-----SC----R-LRW-----------L-N----YLR-PN-I--------------------KH----G--------------------GFSEE----EDNII---C--SLYMSIGS-------------------R---------------------------------W--SI--IAA-Q-------LP-GRTD------NDVKN-YWNT-------------------------------RL---KKKL-----------------------------------------LGRRKDL----------------QMCRFTSADQEA------------------------------------------------------------------------NKVKLMNNDNTNSS-------------------------------------------------------------------------------------------CLRSSALERKQLHTQLH-----------------------------------------------------------------------------------------------------------------------------------------------GLHKPFSLYCNP--------------------------------------------------------ALWPNYVTVGENIFPYQYSYMHSNLIQR------------------------DPISPI--------------------------QSDQKATLDDLATPSNACSQERSAN-------------------------------------------------------------------------------------------------------------------------------------------RNPKKEELETLLNGFASS-----SN--------------------------------------------SVAFDGELEQSSIEVHVESGEQHELNVYLNSKMGDFNGLDYQITEHDCLKDEIGAEE---------------NAIWCTDGFNWKSLSDSWDSSPIHQ--------------------------------------------------------------------------------------------------------------------------------------------------------------------------------------------------------------------------------------
>CcMYB63
-------------------------------------------------------------------------------------------------------------------------------------------------------------------------------------------------------------------------------------------------------------------------------------------------------------------------------------MGHHSCC------------------------------------------NKQKVR---------------------------------------------------------------------RG--------------------------------------------------------------------------------------LWS-----PE---------EDEK--------------------------------LI--------NY-----------------IST------------Y---GH-GC-------------WS----------S-----------------V-------PRL-----------------------A-----------G---------LQRCGK-----SC----R-LRW-----------I-N----YLR-PD-L--------------------KR----G--------------------SFSPQ----EELII---I--ELHKILGN-------------------R---------------------------------W--AQ--IAK-H-------LP-GRTD------NEVKN-FWNS-------------------------------TI---KKKL--------------------ISQG-------------GVPEITLPRMS----------------NQVASIGGLSPL------------------------------------------------------------------------NANPNPMMNAQDHL-------------------------------------------------------------------------------------------LLPSATSMPNDFRCEDL----------------------------------------------------------------------------------------------------------------------------------------------KIDTVNYTSNWSS-----------------------------------------------------------------------------APPPVES------------------------SVYDYT--------------------------WPIDNLNLDQHHHHQVDYKCVDMYA----------------------------------------------------------------------------------------------------------------------------------NETAPSNYNQVKSFDSKFIMPYDPSAI-----ST--------------------------------------------MPELCEIIEVDESAMPSSSFPSEVDVGACFPFSSYPYDSYVPMNQLDYMNTIMGSSS---------------SSSSLLLCGNFPINPTLPPK-------------------------------------------------------------------------------------------------------------------------------------------------------------------------------------------------------------------------------------------
>CcMYB64
-------------------------------------------------------------------------------------------------------------------------------------------------------------------------------------------------------------------------------------------------------------------------------------------------------------------------------------MGHHSCC------------------------------------------NKQKVR---------------------------------------------------------------------RG--------------------------------------------------------------------------------------LWS-----PE---------EDEK--------------------------------LI--------NY-----------------IST------------Y---GH-GC-------------WS----------S-----------------V-------PRL-----------------------A-----------G---------LQRCGK-----SC----R-LRW-----------I-N----YLR-PD-L--------------------KR----G--------------------SFSPQ----EELII---I--ELHKILGN-------------------R---------------------------------W--AQ--IAK-H-------LP-GRTD------NEVKN-FWNS-------------------------------TI---KKKL--------------------ISQG-------------GVPEITLPRMS----------------NQVASIGGLSPL------------------------------------------------------------------------NANPNPMMNAQDHL-------------------------------------------------------------------------------------------LLPSATSMPNDFRCEDL----------------------------------------------------------------------------------------------------------------------------------------------KIDTVNYTSNWSS-----------------------------------------------------------------------------APPPVES------------------------SVYDYT--------------------------WPIDNLNLDQHHHHQVDYKCVDMYA----------------------------------------------------------------------------------------------------------------------------------NETAPSNYNQVKSFDSKFIMPYDPSAI-----ST--------------------------------------------MPELCEIIEVDESAMPSSSFPSEVDVGACFPFSSYPYDSYVPMNQLDYMNTIMGSSS---------------SSSSLLLCGNFPINPTLPPK-------------------------------------------------------------------------------------------------------------------------------------------------------------------------------------------------------------------------------------------
>CcMYB65
-------------------------------------------------------------------------------------------------------------------------------------------------------------------------------------------------------------------------------------------------------------------------------------------------------------------------------------MGRAPCC------------------------------------------DKANVK---------------------------------------------------------------------RG--------------------------------------------------------------------------------------PWS-----PE---------EDTA--------------------------------LR--------NY-----------------VQK------------H---GTGGN-------------WI----------A-----------------L-------------------------------------------------------PHKAGR--------------------------------------PD-I--------------------KH----G--------------------GFTEE----EDYII---C--TLYQNIGS-------------------R---------------------------------W--SV--IAS-H-------LP-GRTD------NDVKN-YWNT-------------------------------KL---KKKL-------------------AVTAN--------------GGHVTTNNHT----------------QLST--------------------------------------------------------------------------------STSPVPGIKSRNHV------------------------------------------------------------------------N------------------CFSTSIDKSLDAASSIE----------------------------------------------------------------------------------------------------------------------------------------------TGSGCNVESQR-L-----------------------------------------------------------------------------YSDSNQF------------------------PVRGLK--------------------------EISDFGVGANSYGVSSSSFPVDNSC--------------------------------------------------------------------------------------------------------------------------------------------------------ISLSG-----NG--------------------------------------------YGEADSFLVDMGYGSAYDPLHGYSSQEKILEVAPGLANSSYSTWLASAETKPHGLHQ---------------SITL-----------------------------------------------------------------------------------------------------------------------------------------------------------------------------------------------------------------------------------------------------------
>CcMYB66
--------------------------------------------------------------------------------------------------------------------------------------------------------------------------------------------------------------------------------------------------------------------------------------------------------------------------MTRRCSHCSNNGHNSRTC----PARGGVKLFGVRLTDGSIRKSASMGSLSSAAHFHSSSSAAASPN-------------------------------------------------------------------------------------------------------------------------------------------------------------PSS-----PS---------SDPL-------------------------------------------------------------RDP------------NSHQGY----------------AS----------D-----------------D-------PTH---------------------ASS---------------------SSSSAS-----NC----R-KKG-----------V-------------------------------------------------------------PWTEE----EHRMF---L--VGLQKLGKGD---------------------------------------------------W--RG--IARNF-------VV-SRSS------TQVAS-HAQK-------------------------------YF---IRQN----------------------NG-----------------FKKKRRS----------------SLFD-------------------------------------------------------------------------------MVPDMSMDPLPVLEE-------------------------------------------------------------------------------------------QFQLHSSPKDESESINQ----------------------------------------------------------------------------------------------------------------------------------------------DTPLNLSIDQE-C---------------------------------EAMESAS----------------NTSPVEPE-------------VQVCHGD------------------------FPPMVP-------------------------------AFFPTYLPIPFPFLPPNFVP-----------------N------------------------GEERG-----------------------------------------------------------------------------------------EKHQV-----L-----KPTPV-----LP--------------------------------------------KDPIQVDELLGLSKLSIGEDAAGHMEPSALSIKLLGASS-RQSAFHANPTVGGSDLS---------------PRKSNAIHAL-----------------------------------------------------------------------------------------------------------------------------------------------------------------------------------------------------------------------------------------------------
>CcMYB68
----------------------------------------------------------------------------------------------------------------------------------------------------------------------------------------------------------------------------------------------------------------------------------------------------------------------------------MSTVTKKGCN----------------------------------------PEEDIELR---------------------------------------------------------------------RG--------------------------------------------------------------------------------------PWT-----LE---------EDTL--------------------------------LI--------HY-----------------IAC------------H---GE-GR-------------WN----------L-----------------V-------ARC-----------------------S-----------G---------LKRTGK-----SC----R-LRW-----------L-N----YLK-PD-V--------------------KR----G--------------------NLTPE----EQLVI---L--ELHSKWGN-------------------R---------------------------------W--SK--IAQ-H-------LP-GRTD------NEIKN-YWRT-------------------------------RVQRQARQL----------------------------------------KIETNSAR-----------------------------------------------------------------------------------------------FRDVVRWFLMPKLLQKMPY-------------------------------------------------------------------------------------------QSSIQSLNSTPIQLNTP----------------------------------------------------------------------------------------------------------------------------------------------PESLSFIEQNTVN-----------------------------------------------------------------------------NPYYSDK------------------------SISEGW--------------------------SPSICSNSLNITQFPQISEFPATPQ--------------------------------------------------------------------------------------------------------------------------------------------------DFGYIDHSPLL-----------------------------------------------------------KESYNSYESEAIQLASTATPGFNYPYYDSSMTENPCIDDMADSLWNMDE-----------------FWQLQKLQGRSI-------------------------------------------------------------------------------------------------------------------------------------------------------------------------------------------------------------------------------------------------
>CcMYB61
---------------------------------------------------------------------------------------------------------------------------------------------------------------------------------------------------------------------------------------------------------------------------------------------------------------------------MATSKAMTIATGSASAI------------------------------------------EEV------------------------------------------------------------------------RG--------------------------------------------------------------------------------------RWR-----TD---------EDKK--------------------------------LI--------RA-----------------VKE------------H---GA-KN-------------WS----------V-----------------I-------CTY-----------------------I---------------------PGRSAK-----SC----R-LRW-----------Q-N----QLS-PDVN--------------------HS-------------------------PFTLE----EDLEI---V--RHQSRLGN-------------------K---------------------------------W--AA--IAR-V-------LNAGRTE------NAVKN-HWNC-------------------------------RI---RKMM--------------------------------------SSYSPPYDRR----------------------------------------------------------------------------------------------------RAYHRYGYRRYHPR-------------------------------------------------------------------------------------------PLPSPLVLRSLSRRVIS----------------------------------------------------------------------------------------------------------------------------------------------YESSHRFFPSNGG-----------------------------------------------------------------------------GEPHGSI------------------------DLTLRL--------------------------APPGPGLRSSSLPSTREMVSFVVKK-------------------------------------------------------------------------------------------------------------------------------------------------------------------------------------------------------------------------------------------EARGYFLELRGNLQTGSNNASEGVMNPMEN---------------QAGVGRMN-------------------------------------------------------------------------------------------------------------------------------------------------------------------------------------------------------------------------------------------------------
>CcMYB69
--------------------------------------------------------------------------------------------------------------------------------------------------------------------------------------------------------------------------------------------------------------------------------------------------------------------------------------MRKPCC------------------------------------------DKQDTN---------------------------------------------------------------------KG--------------------------------------------------------------------------------------AWS-----KQ---------EDQK--------------------------------LI--------DY-----------------IQT------------H---GE-GG-------------WR----------S-----------------L-------PQA-----------------------A-----------G---------LLRCGK-----SC----R-LRW-----------I-N----YLR-PD-L--------------------KR----G--------------------NFAED----EEDLI---I--KLHALLGN-------------------R---------------------------------W--SL--IAG-R-------LP-GRTD------NEVKN-YWNS-------------------------------HL---RRKL-------------------------------------IKMGVDPNNHR-----------------------------------------------------------------------------------------------------MSRTLLSHQHHHG-------------------------------------------------------------------------------------------ITSATSSGSKSQESQPS-----------------------------------------------------------------------------------------------------------------------------------------------------------------------------------------------------------------------------------------------------------------------QIAKSL--------------------------GENDQLSDAASCLDDDTCALPDLNL----------------------------------------------------------------------------------------------------------------------------------------------------------------------------------------------------------------------------------------DLTMTVPSSPNSASEKQRSEESKALRGTQNAAS---------------PTLLLFN--------------------------------------------------------------------------------------------------------------------------------------------------------------------------------------------------------------------------------------------------------
>CcMYB70
---------------------------------------------------------------------------------------------------------------------------------------------------------------------------------------------------------------------------------------------------------------------------------------------------------------------------MFHPKKPTMNSHDRPMC---------------------------------------------------------------------------------------------------------------------------------------------------------------------------------------------------------------------VQ---------GDSG--------------------------------LV---------------------------LTT----------------------------------------------D-------------------------PKP--------------------------------------------------------------R-LRW---------------------------------------------------------------------------TVE----LHDRF---V--DAVTQLGGPDKATP-------------K------------------------------------TIMRVMG---------VK-GLTL------YHLKS-HLQK------------------------------FRL---GKQP------------------HKEFNEHSARDVFYAAMALEMQRNAPSSSA----------------LMGRSINDRNEH---------------------------------------------------------------------INEAMRMQMEVQRRLHE-------------------------------------------------------------------------------------------QLEVQKHLQLRIEAQGK----------------------------------------------------------------------------------------------------------------------------------------YMQTILEKACQTLAGENMA--------------------------------------------SGNYKGVGDPGVIDMGGSPINFPSLQDLHLYAGEPQLSMM------------------------QQPMDR--------------------------SSLDGMLPMNDTISLGSKRTSPYSC------------------------------------------------------------------------------------------------------------------------------------SGKSPLIWADDLRLQELGSATACLS-----SQ--------------------------------------------EDAFKGDHLHNASSTIDGGVDMDGLGADGGGEKKFEASAKLERPSPRRAPPPVERMN---------------SMMMGGAIPPSRNMSYG----------------------------------------------------------------------------------------------------------------------------------------------------------------------------------------------------------------------------------------------
>CcMYB71
-------------------------------------------------------------------------------------------------------------------------------------------------------------------------------------------------------------------------------------------------------------------------------------------------------------------------------------MGRSPCC------------------------------------------EKAHTN---------------------------------------------------------------------KG--------------------------------------------------------------------------------------AWT-----KE---------EDDR--------------------------------LI--------AY-----------------IRV------------H---GE-GS-------------WR----------S-----------------L-------PKA-----------------------A-----------G---------LLRCGK-----SC----R-LRW-----------I-N----YLR-PD-L--------------------KR----G--------------------NFTEE----EDELI---I--KLHSLLGN-------------------K---------------------------------W--SL--IAG-R-------LP-GRTD------NEIKN-YWNT-------------------------------HI---RRKL--------------------LSRG-----------------VDPTTHR----------------PIHEM-------------------------------------------------------------------------------ASSDVTISFVKEEE-------------------------------------------------------------------------------------------KVASFALAEETRRNQET----------------------------------------------------------------------------------------------------------------------------------------------SQLRCPDLNLELC-----------------------------------------------------------------------------ISPPSYQ------------------------DSPASL----------------------------------RSGGSLCFSCSLGLKKS--------------------------------------------------------------------------------------------------------------------------------------------------------------------------------------------------------------------------------------------------------EDCTCNGFLGMERGVLD---------------YRSLEMK--------------------------------------------------------------------------------------------------------------------------------------------------------------------------------------------------------------------------------------------------------
>CcMYB85
--------------------------------------------------------------------------------------------------------------------------------------------------------------------------------------------------------------------------------------------------------------------------------------------------------------------------MTRKCSHCSHNGHNSRTC------------------------------------------PNKGVK-------------------------------------------------------------------------------------------------------------------------------------------------------------LFGVRL-------------TDGS--------------------------------IRKSASMGNLTH-----------------FSE------------SGGNTP-GSPADNPDPGAAADGYA----------S-------------------------EDF-----------------------V---------------------PGSSSA-----SC----R-ERK----------------------KG-V-----------------------------------------------PWTED----EHRMF---L--LGLQKLGKGD---------------------------------------------------W--RG--ISRNF-------VV-SRSP------TQVAS-HAQK-------------------------------YF---IRQT----------------------------------------NMSRRKRR---------------SSLFDIVADESID------------------------------------------------------------------TPLVSRDLFPISHPQPETQS-------------------------------------------------------------------------------------------SKPLPSPPAIDEECESM----------------------------------------------------------------------------------------------------------------------------------------------ESANSNDIEAVVP-----------------------------------------------------------------------------KPENSQC------------------------GYPVVF--------------------------PAYFSPCLAYPFPFWAGYTAEAVEK-----------------------------------------------------------------------------------------------------------------------------------------------ETHEVVRPTAIHSK---------------------------------------------------KPINVDELVGMSNLSLGESLGNKAPSSLSLELVDGSGRQSAFHAKPGTSGKGLSSSS---------------SPIHAV---------------------------------------------------------------------------------------------------------------------------------------------------------------------------------------------------------------------------------------------------------
>CcMYB86
-------------------------------------------------------------------------------------------------------------------------------------------------------------------------------------------------------------------------------------------------------------------------------------------------------------------------------------MGRAPCC------------------------------------------DEVGIK---------------------------------------------------------------------KG--------------------------------------------------------------------------------------PWT-----PE---------EDQM--------------------------------LM--------DY-----------------IQR------------H---GH-GS-------------WR----------S-----------------L-------PKL-----------------------A-----------G---------LNRCGK-----SC----R-LRW-----------T-N----YLR-PD-I--------------------KR----G--------------------RFTEE----EDRVI---I--KLHSHLGN-------------------K---------------------------------W--SS--IAN-H-------LP-RRTD------NEIKN-YWNT-------------------------------HL---RKKL--------------------LQMG-----------------IDPVTHR----------------PRTDLNLLGGLS--------------------------------------------------------------------DFLAVSNVCSLMNPWDAA-------------------------------------------------------------------------------------------HLARIQLLQTLLGAMTS---------------------------------------------------------------------------------------------------------------------------------------NIHPAMNLMGSSSSNDYQLN--------------------------------------------------------EFLRSNCQLDGLLDGSLGVTNDPTPTHS------------------------NFSNLG-----------------------IQQVPYHYQALEESSVSLKGAINGTVSK-----------------------------------------------------------------------------------------------------------------------------------TPDCDMYGGSNNIYNQTAIPCAIPPA-----IP-------------------------------------------TPPLVSSSPELSNGVETFKDNVNPTEFSTPSSTSTTFDAWRELNLDNQSWADIIEQTS---------------PPSWTTEQL------------------------------------------------------------------------------------------------------------------------------------------------------------------------------------------------------------------------------------------------------
>CcMYB87
-------------------------------------------------------------------------------------------------------------------------------------------------------------------------------------------------------------------------------------------------------------------------------------------------------------------------------------MGRQPCC------------------------------------------DKLRVK---------------------------------------------------------------------KG--------------------------------------------------------------------------------------PWT-----AE---------EDKK--------------------------------LI--------NF-----------------ILT------------N---GP-CC-------------WR----------A-----------------I-------PKL-----------------------A-----------G---------LLRCGK-----SC----R-LRW-----------I-N----YLR-PD-L--------------------KR----G--------------------LLTDA----EEQLV---I--DLHALLGN-------------------R---------------------------------W--SK--IAA-R-------LP-GRTD------NEIKN-HWNT-------------------------------HI---KKKL--------------------IKMG-----------------IDPATHQ----------------PIHKQSSQETAS-----------------------------------------------------------------------SSTVTMPQCDNSHPN-------------------------------------------------------------------------------------------QLPVTDIHILADDENSS----------------------------------------------------------------------------------------------------------------------------------------------PLENCSSSEWN-C-----------------------------------------------------------------------------LEEKSEE------------------------DALMSC-----------------------------LFGDEATLIDSSWTFPSGSGDC-------------------------------------------------------------------------------------------------------------------------------------------------------------------------------------------------------------------------------------------SNVGMSGWEQKNAWFLDCQEIGFEELGLGC---------------LELEGVAP-------------------------------------------------------------------------------------------------------------------------------------------------------------------------------------------------------------------------------------------------------
>CcMYB88
-----------------------------------------------------------------------------------------------------------------------------------------------------------------------------------------------------------------------------------------------------------------------------------------------------------------------------------MGRGRAPCC------------------------------------------EKVGLK---------------------------------------------------------------------KG--------------------------------------------------------------------------------------PWT-----PA---------EDMR--------------------------------LM--------AY-----------------IHK------------H---GH-GN-------------WR----------A-----------------L-------PKQ-----------------------A-----------G---------LLRCGK-----SC----R-LRW-----------I-N----YLR-PD-V--------------------KR----G--------------------NFTPE----EEETI---I--KLHELLGN-------------------K---------------------------------W--SK--IAS-R-------LP-GRTD------NEIKN-VWNT-------------------------------HL---KKRL-------------------------------------VSKESNPTAHK----------------SRESSSSSSSNS---------------------------------------------------------------SVSYCDQGEGIGHEEQVNTVINS-------------------------------------------------------------------------------------------EECDVVLMEERIEIAIE---------------------------------------------------------------------------------------------------------------------------------------PDIWDMLEDGPCQLQETNDN---------------------------------ELKDKWDTDNRSLSKGPNLLIDGPKQSLSPSSSSSTSNSYGSYSIPTDGKG------------------------PAEQTV--------------------------PPLETGGLVDVLDIEHQEMKHDQSN------------------------------------------------------------------------------------------------------------------------------LETATTSLHLNLDFWGMLDDDLCFFPSTTVG---------------------------------------------------PMGDQGLHQHTSEEEPKEIDSKMWISYLENELGLWATGGDDQQSQTNSTLGSLAPCP---------------HYDGKLEVEIDPVITYFQSYPSSPAIFSL----------------------------------------------------------------------------------------------------------------------------------------------------------------------------------------------------------------------------------
>CcMYB89
-------------------------------------------------------------------------------------------------------------------------------------------------------------------------------------------------------------------------------------------------------------------------------------------------------------------------------------MGRAPCC------------------------------------------DKNGLK---------------------------------------------------------------------KG--------------------------------------------------------------------------------------PWT-----QE---------EDQK--------------------------------LM--------DY-----------------IQK------------H---GH-GS-------------WR----------T-----------------L-------PKN-----------------------A-----------G---------LARCGK-----SC----R-LRW-----------T-N----YLR-PD-I--------------------KR----G--------------------RFSFE----EEETI---I--QLHSILGN-------------------K---------------------------------W--SA--IAA-R-------LP-GRTD------NEIKN-YWNT-------------------------------HI---RKRL--------------------LRMG-----------------IDPVTHS----------------PRLDLLDLSSIL------------------------------------------------------------------------GSSIYNPTQLHLSR-------------------------------------------------------------------------------------------LLGIDPFVNSELLRLAS-----------------------------------------------------------------------------------------------------------------------------------------NILSSQCNNLNLLPQNLQ-------------------------ENDQFSNPQIQNQFSSLVQTQQLQNPIQEIPSCTTANTF-------------VSDPQLM------------------------QANVDQ--------------------------ISSNPIDFPGQNVQSDLYQDNGVPC--------------------------------------------------------------------------------------------------------------------------------------SLDPNFMPNLNYGYFNSDQSIVD-----PS--------------------------------------------PESSDFQLNHNQNFNFASVLSTPASSPITPNSSSTHINSSTEDERDSYCSNMLKFEI---------------PDLLDMSDFM-----------------------------------------------------------------------------------------------------------------------------------------------------------------------------------------------------------------------------------------------------
>CcMYB38
-------------------------------------------------------------------------------------------------------------------------------------------------------------------------------------------------------------------------------------------------------------------------------------------------------------------------------------MGRSPCC------------------------------------------DKVGLK---------------------------------------------------------------------KG--------------------------------------------------------------------------------------PWT-----PE---------EDQK--------------------------------LL--------AY-----------------IEE------------H---GH-GS-------------WR----------A-----------------L-------PGK-----------------------A-----------G---------LQRCGK-----SC----R-LRW-----------T-N----YLR-PD-I--------------------KR----G--------------------KFSLQ----EEQTI---I--QLHALLGN-------------------R---------------------------------W--SA--IAT-H-------LP-KRTD------NEIKN-YWNT-------------------------------HL---KKRL--------------------AKMG-----------------IDPVTHK----------------PRCDALGSVDGQ----------------------------------------------------------------------NKSAANLSHMAQWESA-------------------------------------------------------------------------------------------RLEAEARLVRESKLRSE--------------------------------------------------------------------------------------------------------------------ASFHSQSQAQQQLGTSSASLLSHLKQTTPPPPPPPPPHC-----------------------LDVFKAWQWQSQGSVWSKSSNGGPVDLESPTSTLSFSENAVHSVVGFGDNSTTKIDSSEGG------------------------GGGGDW--------------------------RGYGNGNPTLSTSSSDEKAEVAAFP--------------------------------------------------------------------------------------------------------------------------------------TADADDMVIFPTTQGPWSPSTTT-----AK--------------------------------------------PPPASSSCFVEGFTDLLLQNSDDDDKNNNDNSEEEEDEDEDEDDANNYWNNILNLVN---------------SSPSNSPLF------------------------------------------------------------------------------------------------------------------------------------------------------------------------------------------------------------------------------------------------------
>CcMYB39
-------------------------------------------------------------------------------------------------------------------------------------------------------------------------------------------------------------------------------------------------------------------------------------------------------------------------------------MGRPPCC------------------------------------------DKTGMK---------------------------------------------------------------------KG--------------------------------------------------------------------------------------PWT-----PE---------EDIA--------------------------------LV--------AY-----------------IQQ------------Y---GA-GN-------------WR----------A-----------------V-------PAN-----------------------T-----------G---------LSRCSK-----SC----R-LRW-----------T-N----YLR-PG-I--------------------KR----G--------------------NFTEN----EEKMI---I--HLQALLGN-------------------R---------------------------------W--AA--IAS-Y-------LP-QRTD------NDIKN-YWNT-------------------------------HL---RKKL------------------KKLQTG-----------------LDGNMND----------------GLSGFQQISKGQ--------------------------------------------------------------------WERRLQTDIHMARQALCD-------------------------------------------------------------------------------------------ALSLEKPNNIPLSDSKA----------------------------------------------------------------------------------------------------------------------------------------------STGVYPNTTRS----------------------------------------------------------TQSSSTYA-------------WSTENVS------------------------RLLEGW-------------------------MKRDPKRPPQTNSQAKNPCATKMLSP--------------------------------------------------------------------------------------------------------------------------------------------------EALESLLTFDS-----ST--------------------------------------------SDTSQSVSFEETMNYGSDAALFHAESKPSLGGPVPLMMLERWLFDEAVAQGQDELMD---------------IPLDENNELV-----------------------------------------------------------------------------------------------------------------------------------------------------------------------------------------------------------------------------------------------------
>CcMYB40
---------------------------------------------------------------------------------------------------------------------------------------------------------------------------------------------------------------------------------------------------------------------------------------------------------------------------MKEEELEAASAATADCS--------------------------------------------SGLRAGAGSEDRV------------------------------------------------------------KG--------------------------------------------------------------------------------------PWS-----PE---------EDAI--------------------------------LS----RLVVKF------------------------------------GA-RN-------------WS----------L-----------------I-------ARG-----------------------I---------------------SGRSGK-----SC----R-LRW-----------C-N----QLD-PGVK--------------------RK-------------------------PFTEE----EDRII---V--AAHAIHGN-------------------R---------------------------------W--AS--IAR---------LLQGRTD------NAIKN-HWNS-------------------------------TL---RRRS---------------------------------------TERSKATSC----------------DMLEDISLEKTE------------------------------------------------------------------------EFSSEETLSPGDIK------------------------------------------------------------------------------------------CFKPWEGKDVLNSLENAS----------------------------------------------------------------------------------------------------------------------------------------------DQFEDKFGSRDNH--------------------------------------------------------GRTEPKDLPNL----------IRPVARV------------------------SAFSPY--------------------------NPAGGLTNSSLLPRTGPLHVPFIPS---------------------------------------------------------------------------------------------------------------------------------------------AKLDGEICKVLEGVYG-----EP--------------------------------------------HVPSRCAHGCGWIQSTHPQSSLLGPEFVEFMEPPPISSHELVSIASELSNISWLKSG---------------LENSGIKLSDNSGSQLG----------------------------------------------------------------------------------------------------------------------------------------------------------------------------------------------------------------------------------------------
>CcMYB43
-------------------------------------------------------------------------------------------------------------------------------------------------------------------------------------------------------------------------------------------------------------------------------------------------------------------------------------MGRRPCC------------------------------------------SKEGVN---------------------------------------------------------------------RG--------------------------------------------------------------------------------------AWS-----VQ---------EDRI--------------------------------LT--------SY-----------------IKT------------H---GE-GK-------------WR----------D-----------------L-------PKR-----------------------A-----------G---------LRRCGK-----SC----R-LRW-----------L-N----YLR-PD-I--------------------KR----G--------------------NISPE----EEDLI---F--RLHKLLGN-------------------R---------------------------------W--SL--IAG-R-------LP-GRTD------NEIKN-YWNT-------------------------------CL---SKRM-------------------KDYSS-----------------NAHIQHH----------------NKKKSQERRPST------------------------------------------------------------------------ETLEEPLTDSGPHQ-------------------------------------------------------------------------------------------VIRTKAVRCTKVFLPPP----------------------------------------------------------------------------------------------------------------------------------------------QGEPMGQNDLD----------------------------------------------------------PGYN-----------------EIPPLIS------------------------SSEDDC--------------------------LNFLKDFDLEEIFVSDILNSDLIIQ--------------------------------------------------------------------------------------------------------------------------------------------------------AFGDN-----MQ------------------------------------------------------EKSNVTCGDEAGPIPSSDPDDHLSFSEALLDGWKESKFIQDGVDLEL---------------GMLDLPQIIN-----------------------------------------------------------------------------------------------------------------------------------------------------------------------------------------------------------------------------------------------------
>CcMYB42
-------------------------------------------------------------------------------------------------------------------------------------------------------------------------------------------------------------------------------------------------------------------------------------------------------------------------------------MGRRPCC------------------------------------------SKESVN---------------------------------------------------------------------RG--------------------------------------------------------------------------------------AWS-----VQ---------EDEI--------------------------------LS--------SY-----------------IKT------------H---GE-GK-------------WR----------D-----------------M-------PKR-----------------------A-----------G---------LRRCGK-----SC----R-LRW-----------L-N----YLR-PD-I--------------------KR----G--------------------NISPE----EEDLI---I--RLHKLLGN-------------------R---------------------------------W--SL--IAG-R-------LP-GRTD------NEIKN-YWNT-------------------------------SL---RKRV----------------------------------------NAQPLSKT----------------------------------------------------------------------------------------------------TIQDQTNSESKERD-------------------------------------------------------------------------------------------KEPLTYIGPHQVIRAKA---------------------------------------------------------------------------------------------------------------------------------------------VRCTKLFLPPQQEG-----------------------------------------------------------------------------EPMSQND------------------------LEPGPC-------------------------------EIQPLISPRKDDCLNFLMDF--------------------------------------------------------------------------------------------------------------------------------------------------------DMSGI-----FA------------------------------------------------------SEMIESDCMMQVAGDEMNEKISNAMGGEYGHHMALSDVEIGDWRESC---------------SFQNGVGLELEMLGLF-----------------------------------------------------------------------------------------------------------------------------------------------------------------------------------------------------------------------------------------------
>CcMYB41
----------------------------------------------------------------------------------------------------------------------------------------------------------------------------------------------------------------------------------------------------------------------------------------------------------------------KIKDYKARQKDFEDLLQALKTC-------------------ISLFCLQANIVRRPMAPKNNNGSSKMHVN---------------------------------------------------------------------KG--------------------------------------------------------------------------------------AWT-----EE---------EDRK--------------------------------LS--------QC-----------------IQT------------H---GE-KR-------------WR----------L-----------------V-------PSK-----------------------A-----------G---------LNRCGK-----SC----R-LRW-----------L-N----YLR-PN-I--------------------KR----G--------------------NISDQ----EEDLI---I--RLHKLLGN-------------------R---------------------------------W--SL--IAG-R-------LP-GRTD------NEIKN-YWNS-------------------------------HL---SKRV-----------------------------------------TNDSAQK-------------------------------------------------------------------------------------------------------EKQGPEQSYNS-------------------------------------------------------------------------------------------KLPQKDNGEVSKWSPKL-----------------------------------------------------------------------------------------------------------------------------------------------KDNDFLASEF-------------------------------------------------------------------------------KVEELFD------------------------FQEVER--------------------------AGTLLGPHEEKKKTAIERFDGSVVL------------------------------------------------------------------------------------------------------------------------------------------------------------------------------------------------------------------------------------------------PNEGQLNLDWVRELLEFDEEVGAKE---------------WCMSPVSSFS-----------------------------------------------------------------------------------------------------------------------------------------------------------------------------------------------------------------------------------------------------
>CcMYB44
-------------------------------------------------------------------------------------------------------------------------------------------------------------------------------------------------------------------------------------------------------------------------------------------------------------------------------------MGRQPCC------------------------------------------DKVGLK---------------------------------------------------------------------KG--------------------------------------------------------------------------------------PWT-----PE---------EDKK--------------------------------LI--------NF-----------------ILS------------H---GQ-CC-------------WR----------A-----------------V-------PKL-----------------------A-----------G---------LLRCGK-----SC----R-LRW-----------T-N----YLR-PD-L--------------------KR----G--------------------LLSES----EEKMV---I--DLHAHLGN-------------------R---------------------------------W--SK--IAS-H-------LP-GRTD------NEIKN-HWNT-------------------------------HI---KKKL--------------------KKMG-----------------IDPVTHM----------------------------------------------------------------------------------------------------PLSPSTDLQLEQQQ-------------------------------------------------------------------------------------------QLSSSTVEFSDADENKE----------------------------------------------------------------------------------------------------------------------------------------------NRTSTESPIYDGL-----------------------------------------------------------------------------EEEKSIT--------------------------------------------------------SELNAIEADALLSKSPAFCTDEVPL--------------------------------------------------------------------------------------------------------------------------------------------------------------------------------------------------------------------------IQTHEILAPCASSSPSPSSSNSSLNPEEFRFSSMEWPEILSLGELDD---------------FIRWDSICDEGIREISN----------------------------------------------------------------------------------------------------------------------------------------------------------------------------------------------------------------------------------------------
>CcMYB46
-------------------------------------------------------------------------------------------------------------------------------------------------------------------------------------------------------------------------------------------------------------------------------------------------------------------------------MYQHQGKNHFPSF---------------------------------------------------------------------------------------------------------------------RT--------------------------------------------------------------------------------------SIP-----PE---------SHLF--------------------------------LQ----------------------------------------------GANGV-------------GD------------------------------------AGL---------------------------------------------VLSTDA-----KP----R-LKW---------------------------------------------------------------------------TPE----LHERF---I--EAVNQLGGADKATP-------------K------------------------------------TVMRLMG---------IP-GLTL------YHLKS-HLQK------------------------------YRL---SKNI----------------------QGQANIGNNKNGCMASADRMSEGSGA----------------LMSNTNHGSQIS-----------------------------------------------------------------KSLQISEALQMQIEVQRKLHE-------------------------------------------------------------------------------------------QLEVQRHLQLRIEAQGK------------------------------------------------------------------------------------------------------------------YLQSVLEKAQETLGRQNLGSAGLEAAKVQLSELVSRVSNEC-------------------------------LNSAFSELKDISGLCSQQSQTKQIADCSVDSCLTCEGSQKDQEMHNVDIGLIN------------------------YNSDAP--------------------------LRTKETGEDSRPGGAEFAWCEDLNE-----------------------------------------------------------------------------------------------------------------------------------SKMFALQRIMLPIERNSSDLSMRTGVRGEKESS--------------------------------------------NTFSKTRRERRDAMETELSAIQQENTKPSEGLGLTYLTGQLDLNAYDENDAASSRKQ---------------FDLNGFSWN------------------------------------------------------------------------------------------------------------------------------------------------------------------------------------------------------------------------------------------------------
>CcMYB45
-----------------------------------------------------------------------------------------------------------------------------------------------------------------------------------------------------------------------------------------------------------------------------------------------------------------------------------------------------------------------------------------------------------------------------------------------------------------------------------------------------------------------------------------------------------------ML---------------------------------------------LT----RSVFMF------------------------------------GQ-RR-------------WD----------Y-----------------I-------ARA-----------------------S-----------G---------LKRSGK-----SC----R-MRW-----------M-N----YLH-PD-L--------------------KH----G--------------------PLSEA----EEATV---L--QLHARWGN-------------------R---------------------------------W--SW--IAR-M-------LP-GRTD------NEIKN-YWRS-------------------------------HL---RKKT----------------------------------------------------------------------------------------------------------------------------------------------------QGYRSPTILSHSFK----------------------------------------------------------------------------------------------------------------------------------------------------------------------------------------------------------------------------------------------------------------------------------------------------------------------------------------------------LLVSLII------------------------ISKLLI----------------------------------------------------------------------------------------------------------------------------------------------------------------------------------------------------------------------------------------------------------------------------------------------------------------------------------------------------------------------------------------------------------------------------------------------------------------------------------------------------------------------------------------------------------------------------------------------------------
>CcMYB47
-------------------------------------------------------------------------------------------------------------------------------------------------------------------------------------------------------------------------------------------------------------------------------------------------------------------------------------MGRPPCC------------------------------------------DKVGIK---------------------------------------------------------------------KG--------------------------------------------------------------------------------------PWT-----PE---------EDII--------------------------------LV--------SY-----------------IQE------------H---GP-GN-------------WR----------S-----------------V-------PIN-----------------------T-----------G---------LLRCSK-----SC----R-LRW-----------T-N----YLR-PG-I--------------------KR----G--------------------NFTPH----EEGMI---I--RLQGLLGN-------------------K---------------------------------W--AA--IAS-Y-------LP-QRTD------NDIKN-YWNT-------------------------------HL---KKSL-------------------KKFQT------------VLDSSFISNSSI----------------PQLHSKGWNGTS------------------------------------------------------------------------TPSSFRSCSTYASS-------------------------------------------------------------------------------------------TENISKLLEGWMRDSSK----------------------------------------------------------------------------------------------------------------------------------------------PNITLKKAQEE-------------------------------------------------------------------------------EQQSNEK------------------------KIAFAA---------------------------ENSQRHHPKSEEVCDLISNEELEQ--------------------------------------------------------------------------------------------------------------------------------------------------LFTFENVSKMA-----WE--------------------------------------------KASTNSTPQGSLSSLTDSLNSVAETKENSENRPPYSFHEKWILDEAAAQVEDLMDLS---------------LDCSSGSVF------------------------------------------------------------------------------------------------------------------------------------------------------------------------------------------------------------------------------------------------------
>CcMYB53
-------------------------------------------------------------------------------------------------------------------------------------------------------------------------------------------------------------------------------------------------------------------------------------------------------------------------------------MGHHSCC------------------------------------------NQQKVK---------------------------------------------------------------------RG--------------------------------------------------------------------------------------LWS-----PE---------EDEK--------------------------------LI--------RY-----------------ITT------------H---GY-GC-------------WS----------E-----------------V-------PEK-----------------------A-----------G---------LQRCGK-----SC----R-LRW-----------I-N----YLR-PD-I--------------------RR----G--------------------RFSQE----EEKLI---I--SLHGIVGN-------------------R---------------------------------W--AH--IAS-H-------LP-GRTD------NEIKN-YWNS-------------------------------WI---KKKL-----------------------------------RKPQIPPTPPTTI----------------PIAPSTEFVSLG------------------------------------------------------------------------FSPIQPDALNHDTP-------------------------------------------------------------------------------------------RRPVTETMVSSPCPLFM----------------------------------------------------------------------------------------------------------------------------------------------LENGFGASAREDL-----------------------------------------------------------------------------VANQISG------------------------LNSDAW-----------------------------SFNQHQEVQAPAPPVLFADTSC---------------------------------------------------------------------------------------------------------------------------------------------------LPPLLDNMEG-----MV---------------------------------------------PMIVQSYCMSEEGDMTGECIERQELTQWVQSQQCPSFLNWEHVEGQLSGEGIPSVS---------------SSMEAMLSTYHSSVGDVN---------------------------------------------------------------------------------------------------------------------------------------------------------------------------------------------------------------------------------------------
>CcMYB50
------------------------------------------------------------------------------------------------------------------------------------------------------------------------------------------------------------------------------------------------------------------------------------------------------------------------------------MEGRRRD-------------------------------------------DGMAIR---------------------------------------------------------------------KG--------------------------------------------------------------------------------------PWM-----AE---------EDEI--------------------------------LM--------DY-----------------VNK------------Y---GP-RD-------------WS----------A-----------------I-------RSK-----------------------------------GL--------LPRTGK-----SC----R-LRW-----------V-N----KLK-PD-L--------------------KT----GC-------------------KFSAE----EERVV---I--DLQAQFGN-------------------K---------------------------------W--AR--IAT-Y-------LP-GRTD------NDVKN-FWST-------------------------------R----QKRL-------------------------------ARILQTSSPPKSNKNHS----------------KLPVFHCESQAL------------------------------------------------------------------------EVAAASDEQSTAHP-------------------------------------------------------------------------------------------IKEVTSNDKDRSESESG----------------------------------------------------------------------------------------------------------------------------------------------SYEVLPHGDREST--------------------------GPITVCHVTVGSLSCNRGCCPMNGQGLPMVAWWIVIGSHAFTDSALCSMPFQEESSNG------------------------QCGEPM--------------------------YSLGNSDVIKMVPLPDLINPNLLNL-----------------------------------------------------------------------------------------------------------------------------ETNLQAPDEFIHLDKKPCLDPSLQFPPTHFPQQPLDIPP--------------------------------------------LSWSHDLSTGFIDASFLDIYRDASEKDLQFPFELPFTPLEVNQHCTKRQDNDLTTPD---------------SFFHDFPTDMFDHLEPLPNSSE-----------------------------------------------------------------------------------------------------------------------------------------------------------------------------------------------------------------------------------------
>CcMYB51
--------------------------------------------------------------------------------------------------------------------------------------------------------------------------------------------------------------------------------------------------------------------------------------------------------------------------MTRRCSHCSHNGHNSRTC------------------------------PNRGVKLFGVRLTDGSIRKSAS-----------------------------------------------------------------MG--------------------------------------------------------------------------------------NLSHYSGAGE---------NPEL--------------------------------AV----PNADGY-----------------ASE------------DFAHGSCSS---------------------------------------------------ASR---------------------------------------------ERKRGKIFLLLPLLSVFNLLSF-----------V------YYY-PF----------------------GDLEYLG-------------------VPWTEE----EHRMF---L--LGLQKLGKGD---------------------------------------------------W--RG--ISRNF-------VV-SRTS------TQVAS-HAQK-------------------------------YF---IRQT---------------------------------------NAIPRRKRR---------------SSVFDMVTDETID------------------------------------------------------------------------NPVVAQDLFPVSHE-------------------------------------------------------------------------------------------QPETQSSGPLPVPPALD----------------------------------------------------------------------------------------------------------------------------------------------DQCDSMDSMNS----------------------------------------------------------NNTEAIVP-------------KSEVSHC------------------------SYPVIF--------------------------PGYFSPYFPFSFPFWPGYTAETVEK--------------------------------------------------------------------------------------------------------------------------------------------------EAHEVVKPTAV-----HS--------------------------------------------KNPINVDELVGMSKLSIGESLGHMAPSSLSLQLLEGSARQSAFHANPATGGSSMNSS---------------GSPIHAV--------------------------------------------------------------------------------------------------------------------------------------------------------------------------------------------------------------------------------------------------------
>CcMYB48
----------------------------------------------------------------------------------------------------------------------------------------------------------------------------------------------------------------------------------------------------------------------------------------------------------------------------------MTSAAMNWGV------------------------------------------VKEGWR---------------------------------------------------------------------KG--------------------------------------------------------------------------------------PWT-----AE---------EDKL--------------------------------LI--------DY-----------------VSM------------H---GE-GR-------------WN----------S-----------------V-------AGI-----------------------S-----------G---------LKRNGK-----SC----R-LRW-----------V-N----YLK-PD-L--------------------KK----G--------------------QITPD----EEKII---I--DLHARLGN-------------------R---------------------------------W--ST--IAR-S-------LP-GRTD------NEIKN-YWRT-------------------------------HF---KKNE----------------------------------------KQSNKSAK----------------------------------------------------------------------------------------------------EKARALRHQRQQQQ-------------------------------------------------------------------------------------------LQQVHHQLHQQEDVDMK----------------------------------------------------------------------------------------------------------------------------------------------------------------------------------------------------------------------------------------RIVSQLE------------------------EGDYKV--------------------------SSVAQGQPEMVFMYPMMADEPCVSS--------------------------------------------------------------------------------------------------------------------------------------------------------------------------------------------------------------------------------TLLEAMVSEDSLWGGLWNWDGIHANLDHMSATSKAVEKNEM---------------SSFYPGYFNQSLI--------------------------------------------------------------------------------------------------------------------------------------------------------------------------------------------------------------------------------------------------
>CcMYB49
----------------------------------------------------------------------------------------------------------------------------------------------------------------------------------------------------------------------------------------------------------------------------------------------------------------------MAREMNRKCSHCGKNGHNLRTC------------------------------------------SDKGLK-------------------------------------------------------------------------------------------------------------------------------------------------------------LFGVRILSPD---------EEEE--------------------------------VM---------------------------RKS----------------ASMGN---------------------------------------------------LAS---------------------------------------------LASSEQ-------------IDH-------------G----YLS-DGLLHSSGRG--------------KRERKRGV-------------------PWTKE----EHRTF---L--EGLEKLGKGD---------------------------------------------------W--RG--ISRKF-------VM-TRTP------TQVAS-HAQK------------------------------YFL---RHTM-----------------------------------------FNNKKRR---------------SSLFDMAINDAAP---------------------------------------------------------------------TSDTGPALSQMRTNEIP-------------------------------------------------------------------------------------------EVSNLRHQDNYVVGNTA----------------------------------------------------------------------------------------------------------------------------------------------SIVTQTPVHSIQI-----------------------------------------------------------------------------SPTSPPI------------------------EACGEA--------------------------LNVNGVSYMSGFTAENQTKDGTFQI-----------------------------------------------------------------------------------------------------------------------------------SQTLSFVPAPGSSYFSDIIPLKPHDG---------------------------------------------------LPCSPNFLRLSLNPSPHSDSYCPSQATMEFPAMGNSDLELSIAPPRQLNSTRLSSGA---------------STLSGAIRVI-----------------------------------------------------------------------------------------------------------------------------------------------------------------------------------------------------------------------------------------------------
>CcMYB55
----------------------------------------------------------------------------------------------------------------------------------------------------------------------------------------------------------------------------------------------------------------------------------------------------------------------------MVKKTESNFLPKKKVI---------------------------------------------------------------------------------------------------------------------RG--------------------------------------------------------------------------------------AWT-----TE---------EDRK--------------------------------LA--------EY-----------------VKI------------H---GD-KK-------------WR----------S-----------------L-------PAN-----------------------A-----------G---------LNRCGK-----SC----R-LRW-----------M-N----YLR-PG-I--------------------KR----G--------------------NISED----EEDLI---I--RLHNLIGN-------------------R---------------------------------W--SL--IAG-R-------LP-GRTD------NEIKN-HWNT-------------------------------HL---SKKS--------------------------------------------------------------------------LT------------------------------------------------------------------------MNELNLKLNHKVET-------------------------------------------------------------------------------------------NVDCSSPSSSAISAPDM-----------------------------------------------------------------------------------------------------------------------------------------------NWAYPDLKPE-V-----------------------------------------------------------------------------GLDHSLF------------------------ESEKPW--------------------------SGLTGEGLGSEIDRLLEFSDGSNEF--------------------------------------------------------------------------------------------------------------------------------------------------------GMRDN-----HS-------------------------------------------------------YQMEEEGMFQECWNEKLQESNGGFVLDQEMMDSELDFDSLVRLLDH---------------EDDDPFHSFCLEFIT------------------------------------------------------------------------------------------------------------------------------------------------------------------------------------------------------------------------------------------------
>CcMYB54
---------------------------------------------------------------------------------------------------------------------------------------------------------------------------------------------------------------------------------------------------------------------------------------------------------------------------------MFGQQMERGCG-------------------------------------------------------------------------------------------------------------------------------------------------------------------------------------------------------------SYQ-----CE---------TGVV--------------------------------------------------------------------------------SLSRD---------------------------------------------------PKP--------------------------------------------------------------R-LRW---------------------------------------------------------------------------TPD----LHDRF---V--DAVTKLGGPHKATP-------------K------------------------------------SVLRLMG---------LK-GLTL------YHLKS-HLQK------------------------------YRLGKQAKKE------------------ATQEESKEGNSEGNSYSNSSGTNCNASTRN----------------NEGEIPVAE---------------------------------------------------------------------------ALRYQIEVQRQLHE-------------------------------------------------------------------------------------------QLEVQKKLQMRIEAQGK----------------------------------------------------------------------------------------------------------------------------------------------YLQAILEKAQK-S-----------------------------------------------------------------------------LSSDGNS------------------------LGSLEA------------------------------TRAQLTDFNLALSGLMENMNQ------------------------------------------------------------------------------------------------------------------------------------------------------AGEARHG-----DL--------------------------------------------GKRILPDNYAKTHHLVLQLYQGEQEQENKEVKNEVQDESTLFDLNVKGSHEFFGTKG---------------SDLDLKMHTWRR---------------------------------------------------------------------------------------------------------------------------------------------------------------------------------------------------------------------------------------------------
>CcMYB52
-------------------------------------------------------------------------------------------------------------------------------------------------------------------------------------------------------------------------------------------------------------------------------------------------------------------------------------MGRAPCC------------------------------------------SKVGLH---------------------------------------------------------------------KG--------------------------------------------------------------------------------------PWT-----TK---------EDAL--------------------------------LT--------KY-----------------IQA------------H---GE-GQ-------------WR----------S-----------------L-------PKK-----------------------A-----------G---------LLRCGK-----SC----R-LRW-----------M-N----YLR-PD-I--------------------KR----G--------------------NIGPD----EEDLI---I--RLHSLLGN-------------------R---------------------------------W--SL--IAG-R-------LP-GRTD------NEIKN-YWNT-------------------------------HL---SKRL--------------------KTRG-----------------ADQNDRN----------------GLSKGVDLLKKK------------------------------------------------------------------------KKKNKNNKKKNQKE-------------------------------------------------------------------------------------------SKCKDEVVRGETKVHLP----------------------------------------------------------------------------------------------------------------------------------------------KPIRLTSFTRNFH-----------------------------------------------------------------------------VMEACNG------------------------NGNGNN--------------------------NFGSGPSAHGVEVVKEDLGVSWHDC--------------------------------------------------------------------------------------------------------------------------------------------------------------------------------------------------------------------KGDGLLDDEVDHVLDFPSQSHAPAKDGMLEKLYGEYLELLKEAEEKVQLDSFD---------------ESLWT----------------------------------------------------------------------------------------------------------------------------------------------------------------------------------------------------------------------------------------------------------
>CcMYB1
-------------------------------------------------------------------------------------------------------------------------------------------------------------------------------------------------------------------------------------------------------------------------------------------------------------------------------------MGRAPCC----------------------------------------SGEHAGLK---------------------------------------------------------------------KG--------------------------------------------------------------------------------------PWT-----HE---------EDQL--------------------------------LR--------TF-----------------LLN----------------NPNTS-------------WR----------Q-----------------V-------PPQ-----------------------A-----------G---------LLRCGK-----SC----R-LRW-----------M-N----YLR-PD-I--------------------RR----G--------------------NFTLE----EENLI---I--QLHAAVGN-------------------K---------------------------------W--SV--IAS-Q-------LP-GRTD------NEIKN-LWNT-------------------------------KL---RKLL--------------------VLKG-----------------INPITHQ----------------PLCN------PM------------------------------------------------------------------------LSDYVKQWVKSIED-------------------------------------------------------------------------------------------AIITGLMAQSSSNNINS----------------------------------------------------------------------------------------------------------------------------------------------NSLHPTLPSFM-S-----------------------------------------------------------------------------LPLDSSL------------------------NEEGLG--------------------------QSHPLKASPNQNALTDNSWVDDGSS--------------------------------------------------------------------------------------------------------------------------------------------------------RLNDN-----LD------------------------------------------------------GDLMMGEEASLQDNMDEYLRDGFGTVPSTPFFDGYMDSMMSTANLEE---------------GLLATKA--------------------------------------------------------------------------------------------------------------------------------------------------------------------------------------------------------------------------------------------------------
>CcMYB2
-------------------------------------------------------------------------------------------------------------------------------------------------------------------------------------------------------------------------------------------------------------------------------------------------------------------------------------MGRQPCC------------------------------------------EKIGLK---------------------------------------------------------------------RG--------------------------------------------------------------------------------------PWT-----VD---------EDQK--------------------------------LM--------NF-----------------ILN------------N---GI-HC-------------WR----------L-----------------V-------PKM-----------------------A-----------G---------LLRCGK-----SC----R-LRW-----------T-N----YLR-PD-L--------------------KR----G--------------------PFSEM----EENQI---I--QLHSRLGN-------------------R---------------------------------W--SK--IAA-H-------FP-GRTD------NEIKN-HWNT-------------------------------RI---KKRL--------------------KVLG-----------------VEPETHE----------------------------------------------------------------------------------------------------HFERPEKRDPKDDQ-------------------------------------------------------------------------------------------LLQHCSWEQENNNSEAA----------------------------------------------------------------------------------------------------------------------------------------------SLKQEGFGLGL-E-----------------------------------------------------------------------------DTDNLMH------------------------SFGALW--------------------------DILDMEEMKLETNPSSSSTTALYME--------------------------------------------------------------------------------------------------------------------------------------------------------DTCYP-----NM-----------------------------------------------------------------------DESVSLLQGSRPYCYQSVDPLSSWDGLHHL---------------EENFPVGNNH-----------------------------------------------------------------------------------------------------------------------------------------------------------------------------------------------------------------------------------------------------
>CcMYB3
-------------------------------------------------------------------------------------------------------------------------------------------------------------------------------------------------------------------------------------------------------------------------------------------------------------------MADKTKSGRNSEVTAVVPSNGGSDCFQKPRPFHGRTSGPTRRSTKGQWTAEEDELLCRAVQQYKGRNWKKIAE----CFKDRTDVQCLHRWQKVLNPELV------------------------------------------KG--------------------------------------------------------------------------------------PWS-----KE---------EDDM--------------------------------II--------DL-----------------VGK------------Y---GA-KK-------------WS----------T-----------------I-------AQA------------------L--------------------------PGRIGK-----QC----R-ERW-----------H-N----HLN-PS-I--------------------NR------------------------EAWTQE----EELAL---I--QAHQIYGN-------------------K---------------------------------W--AE--LTK-F-------LP-GRTD------NAIKN-HWNS-------------------------------SV---KKKV----------DSYLASGLLTQFQGLPNVENLNKYVSSSSANKPQESED-----SGFK------DGVEVEELFNCSQGSTSVNCSNVTNAIPVHVQQEFEMREEDIREMMQVSDSSLGFKESCAPIGETTCAVPEMPVQLSSHGFSNSSSFEKVRETSKWNSSGAGGNQEIGSILVQDSIGLHAPSSMENVLDHPIEPLDDILSFNGDGSKNELLVTGIDKVQESHCLVETSQWHSSDARGNHETESILVQDSIRFHSPRSVENILADPIE-----------------------------------------------------------PLDDCNRNSFLETGIDKGFLLKSSAEGSNVVYLDGCADSLIYQCDVQGFEMARAFASCSIVCQSGNQGSEAVRMLASSSHPYCPCRPSDMSGMS-C-----------------------------SKSLFTSVSSS----------------LPPGDSKDPFRSEDNEGQELSIETQNLE------------------------PVTCSY--------------------------DDFVYTSVSKNPPCTGDWANDGIYAESDQKKEVSELKTIEMFGFANRDAIGNHSRMEGSSNPHTEKWGSEY-LSYEPPRFPSLEIPFVNCDLISSGDEAYSPLGIRRLMMSSMNCSTPYSLWDSSIDEENSDAALNGAAKSFICTPSILKKRNRDLLSPLQERKCD-----KKGLFCSSPLN-----RSDISCLDVIFDENGTCKASLSSFEGALISPSPYSRKRNSILVSPRDKENIDRKDENGVEKIKQEFVGFEQLREAGVDIGIQTKPTGVLVEHNMNDMLLFSPQ---------------DTFFTSGPLNTGARTPRSLAGRSLETTSDQIDVVDGSVESSSRDQGFFGVFTPNVGDKKHGHHLNPLALQVKVEKDESFNSAGVENINIFAETPGTKRGIESPSSWKSPWFMNSLLSGQRFDTEITFEDIGIFLSPGGRTYDAIGLMKQLNEHTAAALAEAKEVLATENPEMDVRHMNENCLADQSSSKENNQLQDNEMGNPILSQHNVLPFQTERRVLDFNGCATPIKENGKANGGETSLNFSSPSSYLMKGCR
>CcMYB5
---------------------------------------------------------------------------------------------------------------------------------------------------------------------------------------------------------------------------------------------------------------------------------------------------------------------------------MRNPDHNANNS------------------------------------------NKKKLR---------------------------------------------------------------------KG--------------------------------------------------------------------------------------LWS-----PE---------EDEK--------------------------------LM--------NY-----------------MLM------------N---GQ-GC-------------WS----------D-----------------V-------ARN-----------------------A-----------G---------LQRCGK-----SC----R-LRW-----------I-N----YLR-PD-L--------------------KR----G--------------------AFSSQ----EEDLI---I--QLHSILGN-------------------R---------------------------------W--SQ--IAA-R-------LP-GRTD------NEIKN-FWNS-------------------------------TI---KKRL---------------------------------------RNSSPSSAS----------------SFSPNNSDSSEP----------------------------------------------------------------------QEAMGGFTSISDHDIM-------------------------------------------------------------------------------------------TMCMDSSSSSTPVQAVS-----------------------------------------------------------------------------------------------------------------------------------------------SLCNRFDQQF-------------------------------------------------------------------------------DPLPRLE------------------------NVYDMT--------------------------DFATGYNHMAPCLTQVGFHGGFNGN----------------------------------------------------------------------------------------------------------------------------------HGIYGTAQMGEEGEIYVPPLLESGSLE-----EH--------------------------------------------TVTNNISGTHTNDNNKHKNNNTTNTTNNNNIEEDNIFGNENYWDTENLRMVEWDLED---------------LMGNISSSFS-----------------------------------------------------------------------------------------------------------------------------------------------------------------------------------------------------------------------------------------------------
>CcMYB4
-------------------------------------------------------------------------------------------------------------------------------------------------------------------------------------------------------------------------------------------------------------------------------------------------------------------------------------MGRAPCC------------------------------------------DKANVK---------------------------------------------------------------------RG--------------------------------------------------------------------------------------PWS-----PE---------EDMA--------------------------------LK--------KY-----------------VER------------H---GIVEN-------------WI----------A-----------------L-------PHK-----------------------A-----------G---------LNRCGK-----SC----R-LRW-----------L-N----YLR-PD-I--------------------KH----G--------------------GFTEE----EDQII---Y--NLYKSMGS-------------------K---------------------------------W--SV--IAS-H-------LP-GRTD------NDVKN-YWNT-------------------------------KL---KKKF-----------------------------------------IATETNL--------------------------------------------------------------------------------------------------TTNANNISNHENLSSS-------------------------------------------------------------------------------------------LSHVTKDESSASFPSMD----------------------------------------------------------------------------------------------------------------------------------------------PGFGHNLLESQRL-----------------------------------------------------------------------------FTDPISF------------------------SLPAFE--------------------------ESSNFSVSQSTYDAPSSSLSMDNSY---------------------------------------------------------------------------------------------------------------------------------------------------------------------------------------------------------------------NTWPRSEGEEIDGFFSYEFPYDLLNGNDFPKVEVASGLADFSYADMVSSSET---------------RAQGQFQSVTY----------------------------------------------------------------------------------------------------------------------------------------------------------------------------------------------------------------------------------------------------
>CcMYB8
-------------------------------------------------------------------------------------------------------------------------------------------------------------------------------------------------------------------------------------------------------------------------------------------------------------------------------------MGRAPCC------------------------------------------DKAKVK---------------------------------------------------------------------RG--------------------------------------------------------------------------------------PWS-----PE---------EDIA--------------------------------LK--------SY-----------------VER------------H---GTGGN-------------WI----------A-----------------L-------PHK-----------------------A-----------G---------LKRCGK-----SC----R-LRW-----------L-N----YLR-PD-I--------------------KH----G--------------------GFTEE----EDNII---Y--NLYGTMGS-------------------R---------------------------------W--SV--IAS-H-------LP-GRTD------NDVKN-YWNT-------------------------------KL---KKKF-------------------------------------------LVTKS----------------------------------------------------------------------------------------------------NLTTNANAIANDHS-------------------------------------------------------------------------------------------QLSSSPSPHVIKTESCT----------------------------------------------------------------------------------------------------------------------------------------------NGFWPPLRENS-------------------------------------------------------------------------------TSLPSID---------------------------IGF--------------------------GYNVEPQRSFADPISFPLPVLKESS--------------------------------------------------------------------------------------------------------------------------------------------------DYGVIANSYDA-----SS----------------------------------------------------SSLPMDNSYYSQWPSSGSDDVDGFILEHAYGSPYELLNSYGFQTVASSE---------------TKPQGLFQGVTY---------------------------------------------------------------------------------------------------------------------------------------------------------------------------------------------------------------------------------------------------
>CcMYB7
--------------------------------------------------------------------------------------------------------------------------------------------------------------------------------------------------------------------------------------------------------------------------------------------------------------------------MTRRCSHCSHNGHNSRTC--------PTKGGPKLFGVRLMDGPMKKSASMGNLSSAHCLSSSSSPN-------------------------------------------------------------------------------------------------------------------------------------------------------------PSS-----PS---------SDPL--------------------------------------RDPNPA-----------------LAQ----------------GYVSD---------------------------------------------------DPA---------------------------------------------HASCSS-----NC----R----------------------AER-------------------------KK----GT-------------------PWTEE----EHRRF---L--VGLQKLGKGD---------------------------------------------------W--RG--IARNY-------VV-SRTP------TQVAS-HAQK-------------------------------YF---IRQN----------------------------------------NSGRKKRR------------SSLFDMVPDRSSDAHP------------------------------------------------------------------------VLEEQFGLPSSATE-------------------------------------------------------------------------------------------TEEINRVPSLSLALDRG----------------------------------------------------------------------------------------------------------------------------------------------CEPMESTLDNH-------------------------------------------------------------------------------PVKPEET------------------------IACSQL--------------------------PPAVPAFIPAYVPFLYPFWPPNLPL----------------------------------------------------------------------------------------------------------------------------------------AGEERKETHQILRPIPVHSKN---------------------------------------------------PANVDDLASMSKLSLREAVAGRIEPSALSLELHGAPSRQSAFHANSTVGGSELSQSN---------------GNIIHAV--------------------------------------------------------------------------------------------------------------------------------------------------------------------------------------------------------------------------------------------------------
>CcMYB10
------------------------------------------------------------------------------------------------------------------------------------------------------------------------------------------------------------------------------------------------------------------------------------------------------------------------------MRKPDQPAKNSPTK----------------------------------------------LR---------------------------------------------------------------------KG--------------------------------------------------------------------------------------LWS-----PE---------EDDK--------------------------------LM--------NY-----------------MLT------------N---GQ-GC-------------WS----------D-----------------V-------ARN-----------------------A-----------G---------LQRCGK-----SC----R-LRW-----------I-N----YLR-PD-L--------------------KR----G--------------------AFSPQ----EEDLI---V--HLHSILGN-------------------R---------------------------------W--SQ--IAA-R-------LP-GRTD------NEIKN-FWNS-------------------------------TI---KKRL-----------------------------------------KNSPSSS----------------SSPKSDYSEPQE------------------------------------------------------------------------AMGGFTSINDHDIM-------------------------------------------------------------------------------------------AMCMDSSSSSTSVQPVA-------------------------------------------------------------------------------------------------------------------------------------------LCNQLSPLPRFENT-C--------------------------------------------------------DVNGTSFASGYYHM-------PPCLTQV------------------------GVESGF--------------------------YGDHGIYQSGLMRAGGELLVPPLVS---------------------------------------------------------------------------------------------------------------------------------------ISSEDNTITNNNSGNYTNDNHN-----NR--------------------------------------------NSNYINTITTTPTTTATTNNNNNNKGDDVVGNGNYWGGENIRMGEWDLDDLMGDISS---------------FPFLDFQVE------------------------------------------------------------------------------------------------------------------------------------------------------------------------------------------------------------------------------------------------------
>CcMYB11
-------------------------------------------------------------------------------------------------------------------------------------------------------------------------------------------------------------------------------------------------------------------------------------------------------------------------------------MGRAPCC------------------------------------------DKANVK---------------------------------------------------------------------KG--------------------------------------------------------------------------------------PWS-----PE---------EDAK--------------------------------LK--------AF-----------------IEQ------------N---GTGGN-------------WI----------A-----------------L-------PQK-----------------------I-----------G---------LKRCGK-----SC----R-LRW-----------L-N----YLR-PN-I--------------------KH----G--------------------GFSEE----EDNII---C--SLYISIGS-------------------R--------------------QAIFLSFISSMTLW--SI--IAA-Q-------LP-GRTD------NDIKN-YWNT-------------------------------RL---KKKL----------------------FGKQRKEHQARRICGLNQEVKRESQN----------------SMIPEQDGQNSY--------------------------------------------------------------------YPQPPLALPVPHPNQDPH-------------------------------------------------------------------------------------------LSDHTAIRKLLLKLGGR----------------------------------------------------------------------------------------------------------------------------------------------FSDDYDGANLQRP-----------------------------------------------------------------------------LHTSTTQ------------------------FPYQNS--------------------------INLASSSSSVNFFPNPYYSTPQDGQ-------------------------------------------------------------------------------------------------------------------------------------YCTDDVFMHHILQGSSGERGELQE-----MD--------------------------------------------YRNVQRFEELDCFCGTSVVNEGNGTNSTESTSWGDGGSLPFPPSVSNYDYYQHGMLQ---------------ESVLGDSKYPTSQ--------------------------------------------------------------------------------------------------------------------------------------------------------------------------------------------------------------------------------------------------
>CcMYB16
-------------------------------------------------------------------------------------------------------------------------------------------------------------------------------------------------------------------------------------------------------------------------------------------------------------------------------------MGRPPCC------------------------------------------DKVGVK---------------------------------------------------------------------KG--------------------------------------------------------------------------------------PWT-----PE---------EDII--------------------------------LV--------SY-----------------IQE------------H---GP-GN-------------WR----------S-----------------V-------PTN-----------------------T-----------G---------LLRCSK-----SC----R-LRW-----------T-N----YLR-PG-I--------------------KR----G--------------------NFTPH----EEGMI---I--HLQALLGN-------------------R---------------------------------W--AA--IAS-Y-------LP-QRTD------NDIKN-YWNT-------------------------------HL---KKRM-----------------------------------KKFQTALDSSLVS----------------------------------------------------------------------------------------------------NSSSSSQLLSKSQN-------------------------------------------------------------------------------------------DMNSPSLRSCSTYASST----------------------------------------------------------------------------------------------------------------------------------------------ENISKLLEGWMKA-----------------------------------------------------------------------------SPKATTL------------------------KKEQEK--------------------------EKPSNENTNVVGTASSQFTQTKVEE---------------------------------------------------------------------------------------------------------------------------------------GECGVISHEELENFFSFENLNS-----MA--------------------------------------------WEKSSTDSTPQGSLSSLNDRFGTMTEVKERSSNRPAYCISDKWILDEESGQVEDLMD---------------LSLDCCSAPIF----------------------------------------------------------------------------------------------------------------------------------------------------------------------------------------------------------------------------------------------------
>CcMYB9
--------------------------------------------------------------------------------------------------------------------------------------------------------------------------------------------------------------------------------------------------------------------------------------------------------------------------MRSPTSATPKANKTTPCC------------------------------------------LKVGLK---------------------------------------------------------------------RG--------------------------------------------------------------------------------------PWT-----PE---------EDQL--------------------------------LS--------SY-----------------IAR------------E---GE-GR-------------WR----------T-----------------L-------PKR-----------------------A-----------G---------LLRCGK-----SC----R-LRW-----------M-N----YLR-PS-V--------------------KR----G--------------------QIAPD----EEDLI---L--RLHRLLGN-------------------R---------------------------------W--SL--IAG-R-------IP-GRTD------NEIKN-YWNT-------------------------------HL---SKKL--------------------ISMG-----------------IDPRTHK----------------PLNPSPNPKSTP------------------------------------------------------------------------HATPPPPAPNPNPS-------------------------------------------------------------------------------------------SSSLEESGGLGDLNGTN-----------------------------------------------------------------------------------------------------------------------------------------------MINPNFSNKYME-----------------------------------------------------------------------------GPTQIIG------------------------SDTHDY--------------------------WQNSDGITMLMGLQDSRVSVNNGDE---------------------------------------------------------------------------------------------------------------------------------------------------ICGSDDVLSS---------------------------------------------------FLNELMDEDMFLKQQQQNTCATSDSLLPSLPGLGCGGASDWNAEVPSQVGVDGEECS---------------QFADQVGNCL-----------------------------------------------------------------------------------------------------------------------------------------------------------------------------------------------------------------------------------------------------
>CcMYB12
----------------------------------------------------------------------------------------------------------------------------------------------------------------------------------------------------------------------------------------------------------------------------------------------------------------------------------MYASVHHSFE---------------------------------------------------------------------------------------------------------------------SG----------------------------------------------------------------------------------------------AA---------NDDL----------------------------------------------------------------------------Q---GSIDG---------------------------------------------------------------------------------------------------TSLSAD-----AC------LVL------------------STD-PK----------------------PR------------------------LRWTAE----LHERF---V--DAVTQLGGPDKATP-------------K------------------------------------TIMRTMG---------VK-GLTL------YHLKS-HLQK------------------------------YRL---GKQS-------------------TKEFTDNSKDASSVPEIQPTGSSSTSTRM----------------MAQDMNDGFQVT-----------------------------------------------------------------------EALRHQMEVQRRLHE-------------------------------------------------------------------------------------------QLEVQRHLHLRVEAQGK----------------------------------------------------------------------------------------------------------------------------------------------YLQSILEKACKVL-----------------------------------------------------------------------------NEQTLAS------------------------SGLEAT--------------------------RQELSELAIKVSNDCSNVPCESLKL------------------------------------------------------------------------------------------------------------------------------------------------PLLSEIVAACLDE-----KS--------------------------------------------LHRATQTADYSVDSCLTSTEILAGISMVGSSQTALKKRSRPIFGEGESLAWGSELRQ---------------GTQWMTSSIG-----------------------------------------------------------------------------------------------------------------------------------------------------------------------------------------------------------------------------------------------------
>CcMYB13
----------------------------------------------------------------------------------------------------------------------------------------------------------------------------------------------------------------------------------------------------------------------------------------------------------------------------------MYASVHHSFE---------------------------------------------------------------------------------------------------------------------SG----------------------------------------------------------------------------------------------AA---------NDDL----------------------------------------------------------------------------Q---GSIDG---------------------------------------------------------------------------------------------------TSLSAD-----AC------LVL------------------STD-PK----------------------PR------------------------LRWTAE----LHERF---V--DAVTQLGGPDKATPK------------T---------------------------------I--MR--TMG---------VK-GLTL------YHLKS-HLQK------------------------------YRL---GKQS-------------------TKEFTDNSKDASSVPEIQPTGSSSTSTRM----------------MAQDMNDGFQVT-----------------------------------------------------------------------EALRHQMEVQRRLHE-------------------------------------------------------------------------------------------QLEVQRHLHLRVEAQGK------------------------------------------------------------------------------------------------------------------------------------------------YLQSILEKA-C--------------------------------------------------------KVLNEQTL-------------ASSGLEA------------------------TRQELS--------------------------ELAIKVSNDCSNVPCESLKLPLLSE-----------------------------------------------------------------------------------------------------------------------------------------------------IVAACLDE-----KS--------------------------------------------LHRATQTADYSVDSCLTSTEILAGISMVGSSQTALKKRSRPIFGEGESLAWGSELRQ---------------GTQWMTSSIG-----------------------------------------------------------------------------------------------------------------------------------------------------------------------------------------------------------------------------------------------------
>CcMYB15
---------------------------------------------------------------------------------------------------------------------------------------------------------------------------------------------------------------------------------------------------------------------------------------------------------------------MSHTTTNDSDDGMPRDRINSPSI---------------------------------DEGSSGGSGGAGGLK---------------------------------------------------------------------KG--------------------------------------------------------------------------------------PWT-----ST---------EDAI--------------------------------LV--------DY-----------------VKK------------H---GE-GN-------------WN----------A-----------------V-------QKH-----------------------S-----------G---------LLRCGK-----SC----R-LRW-----------A-N----HLR-PN-L--------------------KK----G--------------------AFTPE----EERLI---I--ELHAKMGN-------------------K---------------------------------W--AR--MAA-HTTSFLFQLP-GRTD------NEIKN-YWNT-------------------------------RI---KRLQRAGLPLYPPDICLQALNEGHQNQNVSELSGSDARNNDLLQRNNYDIPDVVFDNYKACQGPLSYAAAFPDISGSGIM-------------------------------------------------------------------TQALGSSQNYIIMPPTVHQ-------------------------------------------------------------------------------------------TKRPRESDALFPGFLGS------------------------------------------------------------------------------------------------------------VSNGLPSFDPSQIESFKKICRPFGLELPYDPYPNSKNPAPFSGSTTG-----------------------SHAPLNGNISTSKPLSKAVKLELPSLQYLETDTNYWGTCPPLPLETMDAYLQSPPAMQAQS------------------------DCPPPWNSGLLEEVIHGPRVKNQSSEKSLNSSVTPADPIDNSSLTPADAMDKLTLEL----------------------------------------------------------------------------------------------------------------QETEWGDYGDPISPLGCSASSVFSECTPISVSSLDETAPVKVFHG-----GG--------------------------------------------KEDSTQLDKHMKFLRPDALLGSDCLEQDSDYAKDLAALLSEDFCNDYKYAASGSSTF---------------SQGWGLGSFPWNNMPAVCQMSEHP---------------------------------------------------------------------------------------------------------------------------------------------------------------------------------------------------------------------------------------
>CcMYB22
-------------------------------------------------------------------------------------------------------------------------------------------------------------------------------------------------------------------------------------------------------------------------------------------------------------------------------------MAPNGGS------------------------------------------VEMELN---------------------------------------------------------------------KG--------------------------------------------------------------------------------------AWT-----PE---------EDRK--------------------------------LS--------EC-----------------IQI------------H---GE-KR-------------WR----------L-----------------V-------PAK-----------------------A-----------G---------LNRCGK-----SC----R-LRW-----------L-N----YLR-PN-I--------------------KR----G--------------------NISDQ----EEDLI---I--RLHKLLGN-------------------SAFPTVYAGIPGILYSLKGTPEIKSSWAMVTLLGW--SL--IAG-R-------LP-GRTD------NEIKN-YWNS-------------------------------HL---SKRV----------------------------------------------------------------------------------------------------------------------------------------------------GGARNEKKGPKSHN-------------------------------------------------------------------------------------------STALEKNLGEVLKGPSW----------------------------------------------------------------------------------------------------------------------------------------------KDGDVSTNEFN-------------------------------------------------------------------------------VDELIQS--------------------------------------------------------QEDVRVGIPLDSPEKEEGMERFGGS---------------------------------------------------------------------------------------------------------------------------------------------------------------------------------------------------------------------------------------------VGSNKGHLGWDWVRELLEFDEGVG----------------------------------------------------------------------------------------------------------------------------------------------------------------------------------------------------------------------------------------------------------------------------------
>CcMYB20
-------------------------------------------------------------------------------------------------------------------------------------------------------------------------------------------------------------------------------------------------------------------------------------------------------------------------------------MGRSPCC------------------------------------------SKEEVN---------------------------------------------------------------------KG--------------------------------------------------------------------------------------AWS-----AT---------EDKI--------------------------------LH--------TY-----------------ITS------------H---GE-GK-------------WR----------E-----------------I-------AQR-----------------------S-----------G---------LKRCGK-----SC----R-LRW-----------L-N----YLR-PG-I--------------------KR----G--------------------NITHD----EEDLI---I--RLHKLLGN-------------------RTNCPSRSCRGRFASGGGQSDTSRRFNIMDMNRGW--SL--IAG-R-------LP-GRTD------NEIKN-YWNS-------------------------------NL---SKKV----------------------------------------------------------------------------------------------------------------------------------------------------QQYHNKSQENEQPG-------------------------------------------------------------------------------------------TAPSGKKSEARPPIRTK-------------------------------------------------------------------------------------------------------------------------------------------------ATRCTKVV-------------------------------------------------------------------------------LPPQQQG------------------------QVAKDL--------------------------DGGSLSKLHEDGNSSVCFMDLDMGT----------------------------------------------------------------------------------------------------------------------------------------------------------------------------------------------------------------LLSLDIQDSNTANLSRNGIPEHGGGVYDDDDDCSAWISLNLPFLLEDKMLENWGISD---------------DLQAIGESGQ-----------------------------------------------------------------------------------------------------------------------------------------------------------------------------------------------------------------------------------------------------
>CcMYB21
-------------------------------------------------------------------------------------------------------------------------------------------------------------------------------------------------------------------------------------------------------------------------------------------------------------------------------------MGRKPCC------------------------------------------SKEGVN---------------------------------------------------------------------RG--------------------------------------------------------------------------------------AWS-----AQ---------EDRI--------------------------------LT--------NY-----------------IKT------------H---GE-GK-------------WR----------D-----------------L-------PKK-----------------------A-----------G---------LRRCGK-----SC----R-LRW-----------L-N----YLR-PD-I--------------------KR----G--------------------NISPE----EEDLI---I--RLHKLLGN-------------------R---------------------------------W--SL--IAG-R-------LP-GRTD------NEVKN-YWNT-------------------------------CL---SKRM------------------------------------VKGHSLNTSSQE----------------QIKTRSQERRPS--------------------------------------------------------------------LDTSAEAPLMECQPHQVI-------------------------------------------------------------------------------------------RTKAVRCTKVFLPPEQG----------------------------------------------------------------------------------------------------------------------------------------------DPLRERDTEPGDN-----------------------------------------------------------------------------EIPLLVN------------------------PQGDDC--------------------------LNFLMDFDMGEAFVSDNILDTDYVP--------------------------------------------------------------------------------------------------------------------------------------------------AFGDEIQEKSS-----RD-------------------------------------------------------NDGDDGGHNFLSSFDEHFSFSEAVLDDWKDSNSIQDDVGLGLDFSD---------------LPSWIIKEAC-----------------------------------------------------------------------------------------------------------------------------------------------------------------------------------------------------------------------------------------------------
>CcMYB18
-------------------------------------------------------------------------------------------------------------------------------------------------------------------------------------------------------------------------------------------------------------------------------------------------------------------------------------MGYFTGM------------------------------------------EHLDVR---------------------------------------------------------------------KG--------------------------------------------------------------------------------------AWT-----EE---------EDIL--------------------------------LR----KCIEKY------------------------------------GE-GK-------------WR----------Q-----------------V-------PMK-----------------------A-----------G---------LRRCRK-----SC----R-LRW-----------L-N----YLK-PN-I--------------------KR----G--------------------QFEED----EVDLI---T--RLHKLLGN-------------------R------------------------------QVMW--SL--IAG-R-------LP-GRTA------NDVKN-YWNS-------------------------------HL---SRRL-------------------SMKKG-----------------VQSHMKS----------------MNATTTTTTTTT------------------------------------------------------------------------TTKIIRPQPRTFSP-------------------------------------------------------------------------------------------NSKWLNGIGSSIVETKL----------------------------------------------------------------------------------------------------------------------------------------------KQMSNNAT----------------------------------------------------------------------------------MPGSPQE------------------------ESALWW-------------------------------KSLLAEEEKEDTWWSKAVEV--------------------------------------------------------------------------------------------------------------------------------------------------------------------------------------------------------------------------------GKEEVLPLSFEMEEMERMRKEGDGLMMEGGGLGERDNMLLD---------------IDLWGFLET------------------------------------------------------------------------------------------------------------------------------------------------------------------------------------------------------------------------------------------------------
>CcMYB17
-------------------------------------------------------------------------------------------------------------------------------------------------------------------------------------------------------------------------------------------------------------------------------------------------------------------------------------MEHLGVR---------------------------------------------------------------------------------------------------------------------KG--------------------------------------------------------------------------------------AWT-----EE---------EDVL--------------------------------LT----KCIEKF------------------------------------GE-GK-------------WR----------Q-----------------V-------PFK-----------------------A-----------G---------LRRCHK-----SC----R-LRW-----------L-T----YLK-PG-I--------------------KR----G--------------------EFEED----EIDLI---I--RLHKLLGN-------------------K---------------------------------W--SL--IAG-R-------LP-GRTS------NDVKN-YWNC-------------------------------HL---SRRL----------------------------------------------------------------------------------------------------------------------------------------------------TMQKGAQSQIKSIN-------------------------------------------------------------------------------------------TTTANAAVATKIIRPKP----------------------------------------------------------------------------------------------------------------------------------------------HSFSPNSKWLSRA-----------------------------------------------------------------------------GPSTIAT------------------------QVPKMS--------------------------NNPVLESPQEESTLWWKSLLAYVDE---------------------------------------------------------------------------------------------------------------------------------------------------------------------------------------------------------------------EDNTWWPKSTEVGQEKDLPQSFVVEEMEGMRKEEDRVTKEKELGELDNMLLD---------------VDLWGLFET------------------------------------------------------------------------------------------------------------------------------------------------------------------------------------------------------------------------------------------------------
>CcMYB14
-------------------------------------------------------------------------------------------------------------------------------------------------------------------------------------------------------------------------------------------------------------------------------------------------------------------------------MYHAKKFSTVGLV-------------------------------------------------------------------------------------------------------------------------------------------------------------------------------------------------------------PHK-----AQ---------SAEQ--------------------------------LA--------NV------------------------------------GVLGG-------------------------A-----------------T-------VNN---------------------STA---------------------SGGNGK-----Q-----R-LRW---------------------------------------------------------------------------TSE----LHDRF---V--DAITQLGGPDRATPK------------G---------------------------------V--LR--VMG---------VP-GLTI------YHVKS-HLQK------------------------------YRL---AKYL-------------------PESSA--------------EGSKDEKKDS-----SDSL------SSMDSAPGIQINE------------------------------------------------------------------------ALRMQMEVQKRLQE-------------------------------------------------------------------------------------------QLEVQRQLQLRI-EAQG----------------------------------------------------------------------------------------------------------------------------------------------KYLQKIIEEQQ-K--------------------------------------------------------LGGTLNDP-------------ETSAADE------------------------KDKSLQ--------------------------TPQDALVEPLSPLKKQKMDDCVLDT--------------------------------------------------------------------------------------------------------------------------------------------------------TTPRG-----LL------------------------------------------------------PADEKPDYIISQWDRDLYGRDVVGFGYDVVTGFKEGGDGGREQTPPA---------------AVGSTYGSRGISP--------------------------------------------------------------------------------------------------------------------------------------------------------------------------------------------------------------------------------------------------
>CcMYB19
-------------------------------------------------------------------------------------------------------------------------------------------------------------------------------------------------------------------------------------------------------------------------------------------------------------------------------------MGRQPCC------------------------------------------DKVGLK---------------------------------------------------------------------KG--------------------------------------------------------------------------------------PWT-----AE---------EDKK--------------------------------LI--------SF-----------------ILT------------N---GQ-CC-------------WR----------A-----------------V-------PKL-----------------------A-----------G---------LLRCGK-----SC----R-LRW-----------T-N----YLR-PD-L--------------------KR----G--------------------LLSES----EEKMV---I--ELHANLGN-------------------R---------------------------------W--SK--IAS-H-------LP-GRTD------NEIKN-HWNT-------------------------------HI---KKKL--------------------RKMG-----------------IDPVTHK----------------PLYPPPAD----------------------------------------------------------------------------QKKQQRQISSPTVE-------------------------------------------------------------------------------------------FADAEEDKGNKTSTQSP----------------------------------------------------------------------------------------------------------------------------------------------------------------------------------------------------------------------------------------ISDATEE------------------------EKSITC---------------------------AFNAIEADALLSKSPGFCTDEVPL-------------------------------------------------------------------------------------------------------------------------------------------IQLDEILVPRASASSSSS---------------------------------------------------SNSCLLPEEINFSSIEWTESLSLWGLDDFTSWDSICDDGDRKLAVDPFSQYQRVPHD---------------QDSWKFELL------------------------------------------------------------------------------------------------------------------------------------------------------------------------------------------------------------------------------------------------------
>CcMYB6
-----------------------------------------------------------------------------------------------------------------------------------------------------------------------------------------------------------------------------------------------------------------------------------------------------------------------------MSPFLYQTSWKSGTC---------------------TGLPSHSQIGMRNPDHDGNDSNKKKLR---------------------------------------------------------------------KG--------------------------------------------------------------------------------------LWS-----PE---------EDEK--------------------------------LM--------NY-----------------MLM------------N---GQ-GC-------------WS----------D-----------------V-------ARN-----------------------A-----------G---------LQRCGK-----SC----R-LRW-----------I-N----YLR-PD-L--------------------KR----G--------------------AFSSQ----EEDLI---I--QLHSILGN-------------------R---------------------------------W--SQ--IAA-R-------LP-GRTD------NEIKN-FWNS-------------------------------TI---KKRL-----------------------------------------RNSSSSS---------------LPSFSPNNSDSSE---------------------------------------------------------------------PREAMGGFTSISDHDIM-------------------------------------------------------------------------------------------TMCMDSSSSTPVQAVSS----------------------------------------------------------------------------------------------------------------------------------------------VCNRFDLQFDP-------------------------------------------------------------------------------LPRPENV------------------------YDMTDF-----------------------------ATGYHMTPYLTQVGFDVGFNGN------------------------------------------------------------------------------------------------------------------------------------HGIYGTVQMGEQDEIYVPPLLESGS-----LE--------------------------------------------EQPITNNISDTNTNDNNKYKNINNTNTTNNNNIEDLFGTENYWDTENLRMVELDLED---------------LMMNISSTFS-----------------------------------------------------------------------------------------------------------------------------------------------------------------------------------------------------------------------------------------------------
>CcMYB97
--------------------------------------------------------------------------------------------------------------------------------------------------------------------------------------------------------------------------------------------------------------------------------------------------------------------------------------MGHHCC------------------------------------------SKQKVK---------------------------------------------------------------------RG--------------------------------------------------------------------------------------LWS-----PE---------EDEK--------------------------------LI--------RY-----------------ITT------------H---GH-GC-------------WS----------S-----------------V-------PKH-----------------------A-----------G---------LQRCGK-----SC----R-LRW-----------I-N----YLR-PD-L--------------------KR----G--------------------SFSAQ----EERVI---I--DVHRILGN-------------------R---------------------------------W--AQ--IAK-H-------LP-GRTD------NEVKN-FWNS-------------------------------CI---KKKL--------------------IAQG-----------------LDPKTHN--------------LLPSHNKNHACNVN------------------------------------------------------------------------QLHHQSSTPFTINS-------------------------------------------------------------------------------------------HMKMGESHSSVDMNTPF----------------------------------------------------------------------------------------------------------------------------------------------ITLPTPQPPPP----------------------------------------------------------QLPLHPPLQEAIQIPTNFPYEDLNTSST------------------------NTTLLW--------------------------NIKEQSSNHPMDFTSTSLENTPISS-------------------------------------------------------------------------------------------------------------------------------SFNPLEYGYTDENCLWGSNVQPLEAQAMNH-----HQ--------------------------------------------QQLQHQEQQQQPKLREMDFDDSNEEKGQDMETSYNKSHFDLEFMESTLMPCSIYGNT---------------GSMEPLAWDDC----------------------------------------------------------------------------------------------------------------------------------------------------------------------------------------------------------------------------------------------------
>CcMYB104
-----------------------------------------------------------------------------------------------------------------------------------------------------------------------------------------------------------------------------------------------------------------MCHDCKVVSADVASLLTTHLPISAPCLLRTRCYFHFYNHPYNTLQTSTQATRRHKSSLSLSLSLSLSKMGRAPCC------------------------------------------EKVGLK---------------------------------------------------------------------RG--------------------------------------------------------------------------------------RWT-----AE---------EDEI--------------------------------LT--------RY-----------------IQA------------N---GE-GS-------------WR----------S-----------------L-------PKN-----------------------A-----------G---------LLRCGK-----SC----R-LRW-----------I-N----YLR-AD-L--------------------KR----G--------------------NISPE----EEELI---I--KLHSSYGN-------------------R---------------------------------W--SL--IAG-H-------FP-GRTD------NEIKN-YWNS-------------------------------HL---SRRI---------------------------------------HSFRRLNND--------------GAPILDVGNIVGGY------------------------------------------------------------------------KRKGGRTRRSAMKK-------------------------------------------------------------------------------------------NNTYLEIRREKVQARAG----------------------------------------------------------------------------------------------------------------------------------------------TFSTKPLPEKPTQ-----------------------------------------------------------------------------KAVLSKD------------------------NEVPVA--------------------------PSEVVEGEGGVTGFIEERENGILGS-------------------------------------------------------------------------------------------------------------------------------------------------------KEGSES-----GV--------------------------------------------TVLKEERENGGNEKDREWCSSLDNSFEEMGYLYEEWLDWKWDGVEDMVREEDSGERW---------------SWLWESENEEGNSLAMGHEQ-------------------------------------------------------------------------------------------------------------------------------------------------------------------------------------------------------------------------------------------
>CcMYB99
--------------------------------------------------------------------------------------------------------------------------------------------------------------------------------------------------------------------------------------------------------------------------------------------------------------------------------------MRKPCC------------------------------------------EKVETN---------------------------------------------------------------------KG--------------------------------------------------------------------------------------AWS-----KE---------EDQK--------------------------------LI--------DY-----------------IKA------------N---GE-GC-------------WR----------S-----------------L-------PQA-----------------------A-----------G---------LLRCGK-----SC----R-LRW-----------I-N----YLR-PD-L--------------------KR----G--------------------NFLED----EEDLI---I--KLHALLGN-------------------R---------------------------------W--SL--IAG-R-------LP-GRTD------NEVKN-YWNS-------------------------------HL---RRKL--------------------INMG-----------------IDPNNHR-----------------------------------------------------------------------------------------------------LNHTLPPRQRQHG-------------------------------------------------------------------------------------------SNSTSSSGSKSQVCEPC----------------------------------------------------------------------------------------------------------------------------------------------------------------------------------------------------------------------------------------DQQMKSQ--------------------------------------------------------GDNDQVSDAASCLNDESCSLPDLNL------------------------------------------------------------------------------------------------------------------------------------------------------------------------------------------------------------------------------------------DLTKATSSPLTTAPEMKQHEPKATPTLLLFQ------------------------------------------------------------------------------------------------------------------------------------------------------------------------------------------------------------------------------------------------------------------------------
>CcMYB98
-------------------------------------------------------------------------------------------------------------------------------------------------------------------------------------------------------------------------------------------------------------------------------------------------------------------------------------MGRTPCC------------------------------------------DKNGQK---------------------------------------------------------------------KG--------------------------------------------------------------------------------------PWT-----TE---------EDQK--------------------------------LL--------DY-----------------IQK------------H---GH-GS-------------WR----------T-----------------L-------PKN-----------------------A-----------G---------LARCGK-----SC----R-LRW-----------T-N----YLR-PD-I--------------------KR----G--------------------RFTFE----EEEAI---I--QLHSILGN-------------------K---------------------------------W--SA--IAA-R-------LP-GRTD------NEIKN-YWNT-------------------------------HI---RKRL--------------------LRMG-----------------IDPVTHN----------------RRFDLLDLSSVF------------------------------------------------------------------------SSSIYNPFQLHLSR-------------------------------------------------------------------------------------------LLGIDPLLNSELLRLAS----------------------------------------------------------------------------------------------------------------------------------------------NLLPSQHENPNQF-----------------------------LQVLQENQFSSPQIQNQSTYFQAQQLQNPIQEIPS-------------CTTSNTF------------------------LSETQL--------------------------VQANVNQLPTSNMYQENGMICNLDQ------------------------------------------NFEQ-----------------------------------------------------------------------------------IMNNGYYNSEQSVMDPFSENSNFQANDN-----QN-----------------------------------------LSFSSVLSTPASSPTTLNSSSMYLNSSTSSTPLNSTSTQINSGAEDERDSYCSNMLKFEI---------------PDLLDMREFM-----------------------------------------------------------------------------------------------------------------------------------------------------------------------------------------------------------------------------------------------------
>CcMYB101
-------------------------------------------------------------------------------------------------------------------------------------------------------------------------------------------------------------------------------------------------------------------------------------------------------------------------MGLAPYINCTLLEFLLSLC---------------------------------LSLSVQVVMGENEYK---------------------------------------------------------------------KG--------------------------------------------------------------------------------------LWT-----AE---------EDKI--------------------------------LN--------DY-----------------VRE------------H---GK-GR-------------WN----------R-----------------I-------SKT-----------------------T-----------G---------LKRFGK-----SC----R-LRW-----------M-N----YLR-PG-V--------------------NR----G--------------------NFTEE----EEDLI---I--RLHNLLGNSCLVHNF------------R---------------------------------W--SL--IAG-R-------VP-GRTD------NQVKN-HWNS-------------------------------HL---SKKL----------------------------------------------------------------------------------------------------------------------------------------------------MMKKDEENTSHSSM-------------------------------------------------------------------------------------------SLPQEGQGENHHHLLQE----------------------------------------------------------------------------------------------------------------------------------------------------------------------------------------------------------------------------------------ATNSNTN--------------------------------------------------------------SHPSFSAVCGEMGPQSKDC------------------------------------------------------------------------------------------------------------------------------------------------------------------------------------------------------------------------------------PERTASALDLSSSFWFSNDDFYLNNHGLMDLLDEYPL---------------DGVWLNS--------------------------------------------------------------------------------------------------------------------------------------------------------------------------------------------------------------------------------------------------------
>CcMYB102
-------------------------------------------------------------------------------------------------------------------------------------------------------------------------------------------------------------------------------------------------------------------------------------------------------------------------MGLAPYINCTLLEFLLSLC---------------------------------LSLSVQVVMGENEYK---------------------------------------------------------------------KG--------------------------------------------------------------------------------------LWT-----AE---------EDKI--------------------------------LN--------DY-----------------VRE------------H---GK-GR-------------WN----------R-----------------I-------SKT-----------------------T-----------G---------LKRFGK-----SC----R-LRW-----------M-N----YLR-PG-V--------------------NR----G--------------------NFTEE----EEDLI---I--RLHNLLGN-------------------R---------------------------------W--SL--IAG-R-------VP-GRTD------NQVKN-HWNS-------------------------------HL---SKKL----------------------------------------------------------------------------------------------------------------------------------------------------MMKKDEENTSHSSM-------------------------------------------------------------------------------------------SLPQEGQGENHHHLLQE----------------------------------------------------------------------------------------------------------------------------------------------------------------------------------------------------------------------------------------ATNSNTN--------------------------------------------------------------SHPSFSAVCGEMGPQSKDC------------------------------------------------------------------------------------------------------------------------------------------------------------------------------------------------------------------------------------PERTASALDLSSSFWFSNDDFYLNNHGLMDLLDEYPL---------------DGVWLNS--------------------------------------------------------------------------------------------------------------------------------------------------------------------------------------------------------------------------------------------------------
>CcMYB103
-------------------------------------------------------------------------------------------------------------------------------------------------------------------------------------------------------------------------------------------------------------------------------------------------------------------------------------MGRHSCC------------------------------------------YKQKLR---------------------------------------------------------------------KG--------------------------------------------------------------------------------------LWS-----PE---------EDEK--------------------------------LF----NHITKF------------------------------------GV-GC-------------WS----------A-----------------V-------PKQ-----------------------A-----------G---------LQRCGK-----SC----R-LRW-----------I-N----YLR-PD-L--------------------KR----G--------------------SFSQE----EEDLI---I--SLHEVLGN-------------------R---------------------------------W--SQ--IAA-Q-------LP-GRTD------NEIKN-LWNS-------------------------------CL---KKKL--------------------RQQG-----------------IDPSTHK----------------PLNETKEEETKC-------------------------------------------------------------------------IEEALQPQSKKLR-------------------------------------------------------------------------------------------TFSTSELNQSALIFDTR--------------------------------------------------------------------------------------------------------------------------------------------FDDLTNNSLFNENFL--------------------------------------------------------RKPAFDPFPLFEFQAGVDPIVSNSNNLF------------------------QVQKSY-----------------------RPDQTQMEMNSDFGFSLPPNLSFSDYSN------------------------------------------------------------------------------------------------------------------------------VTDISDGSTTRSPLFINEAGESSISINTSNR-----NN------------------------------------------CIEFQVNDVIENMGMSWDSGSKLESLFQFHLNAIKSQELNSYSWQEQQNIQSTDDYSQF---------------PLTSLPEDLRDIFEQI-----------------------------------------------------------------------------------------------------------------------------------------------------------------------------------------------------------------------------------------------
>CcMYB106
-------------------------------------------------------------------------------------------------------------------------------------------------------------------------------------------------------------------------------------------------------------------------------------------------------------------------------------MGRHSCC------------------------------------------YKQKLR---------------------------------------------------------------------KG--------------------------------------------------------------------------------------LWS-----PE---------EDEK--------------------------------LM--------RH-----------------ITK------------Y---GH-GC-------------WS----------S-----------------V-------PKQ-----------------------A-----------G---------LQRCGK-----SC----R-LRW-----------I-N----YLR-PD-L--------------------KR----G--------------------TFSPQ----EENLI---I--ELHAVLGN-------------------R---------------------------------W--SQ--IAT-Q-------LP-GRTD------NEIKN-LWNS-------------------------------CI---KKKL--------------------RQRG-----------------IDPNTHK----------------PLSEVENGEDKP------------------------------------------------------------------------PIKTEKASGSKELK---------------------------------------------------------------------------------------LLT-STSTTEDTKLGVPEQKP----------------------------------------------------------------------------------------------------------------------------------------------SLMAVDPYPFD-C-------------------------FTSKINTSAGNSTTPTKEFLLERFLTSHESSTSNRPSDSMGYFPLQQLSHNSNCSNEMS------------------------PAGLSA-----------------------NSNSVLWFNQNCRPFEINSEFNSNTVPS------------------------------------------------------------------------------------------------------AIPS----------LPSSVLRTSMAFKPIVSLPPPENSSIVCVSDMNGVQYWEAG-----TS--------------------------------------------SNSSSSSSANSSSIELQGNSSIFENSIFSWGLTDCRVESSDLTSDKEAPINLEGEPE---------------DIKWSEFLPHPFSMTSGIQNQSQNQYGEIKSESQFATIHSTLSTWNPAQQQQLQASHIYGKDFPRTATAFEHI--------------------------------------------------------------------------------------------------------------------------------------------------------------------------------------
>CcMYB100
---------------------------------------------------------------------------------------------------------------------------------------------------------------------------------------------------------------------------------------------------------------------------------------------------VVDSFLCLSIKSIALSPFLLRTLTPFLPSFLSPIMDKKTCN-----------------------------------------SQEVDVR---------------------------------------------------------------------KG--------------------------------------------------------------------------------------PWT-----TE---------EDLI--------------------------------LI--------NY-----------------IAN------------H---GE-GV-------------WN----------T-----------------L-------ARS-----------------------A-----------G---------LKRTGK-----SC----R-LRW-----------L-N----YLR-PD-V--------------------RR----G--------------------NITPE----EQLLI---M--ELHARWGN-------------------R---------------------------------W--SK--IAR-H-------LP-GRTD------NEIKN-YWRT-------------------------------RI---QKKI---------------------------------------------------------------------------------------------------------------------------------------------------------KQAETFTNQ-------------------------------------------------------------------------------------------NFDATQNAGTSYSNGPS-----------------------------------------------------------------------------------------------------------------------------------------------------------------------------------------------------------------------------------------------------------------------DGVQPC--------------------------------SPMYNMNNNIDPMVTPMST--------------------------------------------------------------------------------------------------------------------------------------------------------------------------------------------------------------------------------------------------------------ESNESFWSMSM---------------EDLWSSHLFSAD---------------------------------------------------------------------------------------------------------------------------------------------------------------------------------------------------------------------------------------------------
>CcMYB105
----------------------------------------------------------------------------------------------------------------------------------------------------------------------------------------------------------------------------------------------------------------------------------------------------------------------------------MDVHGRGGCS------------------------------------SETQSEEEMDLR---------------------------------------------------------------------RG--------------------------------------------------------------------------------------PWT-----ME---------EDII--------------------------------LV--------NY-----------------IAD------------H---GE-GR-------------WN----------S-----------------L-------ARC-----------------------A-----------G---------LKRTGK-----SC----R-LRW-----------L-N----YLR-PD-V--------------------RR----G--------------------NITPE----EQLLI---L--ELHSRWGN-------------------R---------------------------------W--SK--IAQ-H-------LP-GRTD------NEIKN-YWRT-------------------------------RVQKHAKQL--------------------------------------KCDVNSKQFK-----------------------------------------------------------------------------------------------------DAMRYLWMPRLVE-------------------------------------------------------------------------------------------RIRAASAASGSTQNTPT----------------------------------------------------------------------------------------------------------------------------------------------TLQNLPAYQPLTS-----------------------------------------------------------------------------ICNDFGV------------------------PQVKPN--------------------------ITPENSSRDSFVTTNTHVVSPISDL---------------------------------------------------------------------------------------------------------------------------------------------------------------------------------------------------------------------TDYYFHGNHNGFQTAPVSCPESLLSPSGSFYHGFELPPTEQNVWFGMDPPEN-----------TWNMEDIWLLQQQQQQMC-------------------------------------------------------------------------------------------------------------------------------------------------------------------------------------------------------------------------------------------------
>CcMYB113
-------------------------------------------------------------------------------------------------------------------------------------------------------------------------------------------------------------------------------------------------------------------------------------------------------------------------------------MGRHSCC------------------------------------------YKQKLR---------------------------------------------------------------------KG--------------------------------------------------------------------------------------LWS-----PE---------EDEK--------------------------------LM----RHITQY------------------------------------GH-GC-------------WS----------S-----------------V-------PKQ-----------------------A-----------G---------LQRCGK-----SC----R-LRW-----------I-N----YLR-PD-L--------------------KR----G--------------------TFSPQ----EESLI---I--ELHAVLGN-------------------R---------------------------------W--SQ--IAA-Q-------LP-GRTD------NEIKN-LWNS-------------------------------CI---KKKL--------------------RQRG-----------------IDPNTHK----------------PLSEVENVENKV-----------------------------------------------------------------PTNNENASGSNELKLLMAAST-------------------------------------------------------------------------------------------SSDNSKPVVEEQKPPLM----------------------------------------------------------------------------------------------------------------------------------------------VGDRSPVEGFGST--------------------------INRIVNNSLTPTKDFFLERFVASDESSTSCRPSDSIGYFPLHQLNYTSNFANQTTSIG------------------------LSANPN--------------------------PVLWLNQSCRPFEMNSEFNSSTMST----------------------------------------------------------------------------------------------------------AMPSLSSSILPTSLGIKPIVNLPPANPSISSVNINGIQFWDAGSSSNSGSG-----SG------------SGSSSIELQSNSSFFENGVFPWGLADCRVESSELTPDKEAQIHLQGQSEDIKWSEYVHSSHFSTPVTVQNQNQHLYSGIKTENQFDINS---------------LSNWHQSQQQLQASDIYGKDFQRVVLEQI----------------------------------------------------------------------------------------------------------------------------------------------------------------------------------------------------------------------------------
>CcMYB114
---------------------------------------------------------------------------------------------------------------------------------------------------------------------------------------------------------------------------------------------------------------------------------------------------------------------------------------------------------------------------------------KVGLK---------------------------------------------------------------------KG--------------------------------------------------------------------------------------TWS-----AE---------EDQI--------------------------------LV--------SY-----------------ISG----------FVHDNRGA----------------------------------------------L-------PKR-----------------------T-----------G---------LLKCGK-----SC----R-FRL-----------L-N----YLR-PD-I--------------------KR----G--------------------DYSKE----EAEII---D--SLHKHLGN-------------------R---------------------------------W--TA--IAR-R-------LP-RITD------NEVKN-YWHT-------------------------------HL---KKRN-------------------KEIQA-----------------MTETKQT----------------------------------------------------------------------------------------------------SAENYASSSNKEEE----------------------------------------------------------------------------------------------------------------------------------------------------------------------------------------------------------------------------------------------------------------------------------------------------------------------------------------------------FQQLKFK----------------------------------------------------------------------------------------------------------------------------------------------------------------------------------------------------------------------------------------------------------------------------------------------------------------------------------------------------------------------------------------------------------------------------------------------------------------------------------------------------------------------------------------------------------------------------------------------------------------------------------------
>CcMYB110
-----------------------------------------------------------------------------------------------------------------------------------------------------------------------------------------------------------------------------------------------------------------------------------------------------------------------------------------------------------------------------------------------------------------------------------------------------------------MG--------------------------------------------------------------------------------------TLS----------------SDMF-------------------------------------------------------------LNP------------------------------------------------------------------------------------------------------------------------LESPGK-----Q-----R-LRW---------------------------------------------------------------------------TEE----LRGRF---E--EAVNQLGGADRATPK------------G---------------------------------I--LK--IMD---------QP-GLTI------YHVKS-HLQK------------------------------YRI---SKFS-------------------PESFD--------------KGKLERRKVS----------------EILPDFGATSGA--------------------------------------------------------------------QISKAINLHMELESRLHN-------------------------------------------------------------------------------------------QLVVQRHSFSLKIEAQR----------------------------------------------------------------------------------------------------------------------------------------------RYLEKMTEEYK-F--------------------------------------------------------LSIDGKPH-------------RPSKSMP------------------------SLCEES--------------------------DSDMRECTSDSETGVTGYISGLSKF--------------------------------------------------------------------------------------------------------------------------------------------------------------------------------------------------------------------------TELSREYSSSYGLQGGREKDTSSEESQAHKRQRAVDKFFQVTDNSRS---------------PLLSSFCL-------------------------------------------------------------------------------------------------------------------------------------------------------------------------------------------------------------------------------------------------------
>CcMYB115
--------------------------------------------------------------------------------------------------------------------------------------------------------------------------------------------------------------------------------------------------------------------------------------------------------------------------------------MVKACC------------------------------------------VKVGLK---------------------------------------------------------------------KG--------------------------------------------------------------------------------------TWS-----AE---------EDQI--------------------------------LV----SFIWRF------------------------------------GY-DN-------------WR----------T-----------------L-------PKR-----------------------A-----------G---------LLRCGK-----SC----R-FRW-----------L-N----YLH-PD-I--------------------KR----G--------------------NYSKE----EEEII---D--SLHKQLGN-------------------R---------------------------------W--SA--IAK-R-------LP-GRTD------NEIKN-YWHT-------------------------------HL---KKRK----------------------------------------------------------------------------------------------------------------------------------------------------RNQAMTEARQTSSS-------------------------------------------------------------------------------------------SSNFASDNGSMAKNIKQ----------------------------------------------------------------------------------------------------------------------------------------------------------------------------------------------------------------------------------------SNEVVVE------------------------QFMQSE--------------------------TAHELGTSISFQSLLAELYTPEEYS-------------------------------------------------------------------------------------------------------------------------------------------------------------------------------------------------------------------------LSSFEDSVVQFPLSPLSMGEYDYLPLQYNTEMNILFNNYEEGEMPRTI------------------------------------------------------------------------------------------------------------------------------------------------------------------------------------------------------------------------------------------------------------------------------
>CcMYB116
--------------------------------------------------------------------------------------------------------------------------------------------------------------------------------------------------------------------------------------------------------------------------------------------------------------------------------------MVKACC------------------------------------------VKVGLK---------------------------------------------------------------------KG--------------------------------------------------------------------------------------TWS-----AE---------EDQI--------------------------------LV--------SY-----------------IRR------------F---GY-DN-------------WR----------T-----------------L-------PKR-----------------------A-----------G---------LLRCGK-----SC----R-FRW-----------L-N----YLR-PD-I--------------------KR----G--------------------DYSKE----EEEII---D--ILHKQLGN-------------------K---------------------------------W--SA--IAK-R-------LP-GRTD------NEIKN-YWHT-------------------------------HL---KKRK-------------------------------------KNQAMTEARQT----------------------------------------------------------------------------------------------------SVDNSSSSSNKEEE-------------------------------------------------------------------------------------------FQPIPVEMILEYPEHGL-------------------------------------------------------------------------------------------------------------------------------------------IFSQSSSSNFASDNGS-----------------------------------------------------------------------------MAKNIKQ------------------------SNEVVV--------------------------EQFMQSETAHELGTSISFQSLLAEL------------------------------------------------------------------------------------------------------------------------------------------------------------------------------------------------------------------YTPEEYSQSSFEDSVLQFPLSPLSMGEYDYLPLQYNTEMNILFNNYEEGETPLPI------------------------------------------------------------------------------------------------------------------------------------------------------------------------------------------------------------------------------------------------------------------------------
>CcMYB112
-----------------------------------------------------------------------------------------------------------------------------------------------------------------------------------------------------------------------------------------------------------------------------------------------------------------------------------MDAQGRGCD------------------------------------SGTQSEEEMGMR---------------------------------------------------------------------RG--------------------------------------------------------------------------------------PWT-----IE---------EDLV--------------------------------LI--------NY-----------------ITE------------H---GE-GR-------------WN----------L-----------------L-------ARC-----------------------A-----------G---------LKRTGK-----SC----R-LRW-----------L-N----YLR-PD-V--------------------RR----G--------------------NITLE----EQLLI---L--ELHSRWGN-------------------R---------------------------------W--SK--IAQ-Y-------LP-GRTD------NEIKN-YWRT-------------------------------RVQKQAKQL----------------------------------------------------------------------------------------------------------------------------------------------------KCDVNSKQFKDAMR-------------------------------------------------------------------------------------------YVWIPRLLERIQAAASS----------------------------------------------------------------------------------------------------------------------------------------------SSSSKNNSNNN-------------------------------------------------------------------------------STNNTNM------------------------DNLSDW--------------------------ETMTQDYDLGGAPVDPDLTQDHSSP----------------------------------------------------------------------------------------------------------------------------------------------------GPSSDSIGG-----TQ-------------------------------------------VVSPVSDMDYYSGEGNNNYNHLQAALTSPNGYFNNNGLDFSVTQQDGWFGRDTNGWSM---------------EDLWAFEQQLCSGI-------------------------------------------------------------------------------------------------------------------------------------------------------------------------------------------------------------------------------------------------
>CcMYB118
-------------------------------------------------------------------------------------------------------------------------------------------------------------------------------------------------------------------------------------------------------------------------------------------------------------------------------------MGRHSCC------------------------------------------YKQKLR---------------------------------------------------------------------KG--------------------------------------------------------------------------------------LWS-----PE---------EDEK--------------------------------LR----RHITKY------------------------------------GH-GC-------------WS----------S-----------------V-------PKQ-----------------------A-----------G---------LQRCGK-----SC----R-LRW-----------I-N----YLR-PD-L--------------------KR----G--------------------TFSQE----EENLI---I--ELHTVLGN-------------------R---------------------------------W--SQ--IAA-Q-------LP-GRTD------NEIKN-LWNS-------------------------------CI---KKKL-------------------------------------RQSGIDPNTHK----------------LLSEVEDGEDNP-------------------------------------------------------------------RSNTDRESKSSELKPLTAT-------------------------------------------------------------------------------------------TMTEDSKPGLSEQKPQL------------------------------------------------------------------------------------------------------------------------------ITAKPYTIDGLNSNINTTSRNPITPTKEF-----------------------------FIERFATSHESSTRNRPSDSMGYFPLQHLNSSPNCSNQIATAVASVNANPVLSFN------------------------QNCEPF--------------------------GMNSQFNSSSISSVLPSLPSLVLAN-----------------------------------------------------------------------------------------------------------------------------SMDFKPVISLAPDNNSIGGTNIMRGVQSWGAGTTSNSSNSRSSSSIELQGNSSFFDNHLFSWGLADCRVESQDLTSEKAAQIHLEGEPEDVKWSQLLHHPFSMTSRIQNQNQNQNLFSEIKSDSQFATISNSLTTWHQAQ---------------QQQLQASDIYRKEYPRIAAAFEQI---------------------------------------------------------------------------------------------------------------------------------------------------------------------------------------------------------------------------------------
>CcMYB109
------------------------------------------------------------------------------------------------------------------------------------------------------------------------------------------------------------------------------------------------------------------------------------------------------------------------------MAPTKEKSAKAAVN---------------------------------------------------------------------------------------------------------------------KG--------------------------------------------------------------------------------------AWT-----AE---------EDEK--------------------------------LI----KCIEIY------------------------------------GE-RR-------------WQ----------S-----------------V-------SSQ-----------------------A-----------G---------LNRNGK-----SC----R-LRW-----------L-N----YLR-PN-I--------------------KR----G--------------------NISDQ----EEDLI---I--RLHKLLGN-------------------R---------------------------------W--SL--IAR-R-------LP-GRTD------NEIKN-YWNS-------------------------------HL---SKKI-----------------------------------------NKPNEKK----------------------------------------------------------------------------------------------------GPKSHKSRKASQGN-------------------------------------------------------------------------------------------GGLSENGPSIKEDEHQR----------------------------------------------------------------------------------------------------------------------------------------------------------------------------------------------------------------------------------------DEFDVEE------------------------FFDFSR--------------------------DGVVGGLFGSSIEQPMERFDGFVSK--------------------------------------------------------------------------------------------------------------------------------------------------------------------------------------------------------------------------------------------KGSFSMEWVRDFLDVEVSCGFPCNEGIGE---------------EINNPVPPV------------------------------------------------------------------------------------------------------------------------------------------------------------------------------------------------------------------------------------------------------
>CcMYB108
----------------------------------------------------------------------------------------------------------------------------------------------------------------------------------------------------------------------------------------------------------------------------------------------------------------MVLGVTSFSWGERESCSSLRMDRRRSSC------------------------------------------SEDGLK---------------------------------------------------------------------KG--------------------------------------------------------------------------------------AWT-----AL---------EDKL--------------------------------LI--------SY-----------------IKT------------H---GV-GK-------------WR----------S-----------------L-------PKK-----------------------A-----------G---------LKRCGK-----SC----R-LRW-----------L-N----YLR-PD-I--------------------KR----G--------------------NITQD----EEELI---I--RLHNLLGN-------------------K---------------------------------W--SL--IAG-R-------IP-GRTD------NEIKN-YWNT-------------------------------TL---AKKL-------------------KAGPP-----------------KSSIGNG----------------PICQ--------------------------------------------------------------------------------FEEKNIVIGPAPPQ-------------------------------------------------------------------------------------------KVQANVIRTKALRCTRP----------------------------------------------------------------------------------------------------------------------------------------------TVLPLHMFSSLDC-----------------------------------------------------------------------------NNDQAMD------------------------IQTHMG--------------------------PQIIDGALKFSNDFMMGFNMEEEGE--------------------------------------------------------------------------------------------------------------------------------------------------GEQVYMGCPPN-----TS---------------------------------------------------FCPEIQVENGMTGASILFEEAMVIDNSVMNGCELQNIGSAVGSWPCFLDA---------------EEEWL----------------------------------------------------------------------------------------------------------------------------------------------------------------------------------------------------------------------------------------------------------
>CcMYB111
-------------------------------------------------------------------------------------------------------------------------------------------------------------------------------------------------------------------------------------------------------------------------------------------------------------------------------------MVQEETR---------------------------------------------------------------------------------------------------------------------KG--------------------------------------------------------------------------------------PWT-----EQ---------EDLR--------------------------------LI--------CF-----------------VGV------------L---GE-RR-------------WD----------F-----------------I-------AKV-----------------------S-----------G---------LNRTGK-----SC----R-LRW-----------V-N----YLH-PG-L--------------------KR----G--------------------RMTPQ----EERLV---L--ELHSRWGN-------------------R---------------------------------W--SR--IAR-K-------LP-GRTD------NEIKN-YWRT-------------------------------HM---RKKA-----------------------------------------QERKRTQ----------------SPSS--------------------------------------------------------------------------------SSSLTSSSSSNCLS-------------------------------------------------------------------------------------------QTQDDPLVGSMHEFEIQ----------------------------------------------------------------------------------------------------------------------------------------------KSLMMSDDKGS-C-----------------------------------------------------------------------------ASHTIQG------------------------EESEKE--------------------------STNGYSMEQIWKEIDSSSQVTDGAI--------------------------------------------------------------------------------------------------------------------------------------------------------NDCCN-----FS--------------------------------------------------------------------CPSMPSPVWDFRYDLPWKMDEEELKIWLPMGEF---------------CCPIHHGRES-----------------------------------------------------------------------------------------------------------------------------------------------------------------------------------------------------------------------------------------------------
>CcMYB107
-----------------------------------------------------------------------------------------------------------------------------------------------------------------------------------------------------------------------------------------------------------MRLLFLKTDVARARARDVSFRHVCMVTWIRKQGPSSLLCRCGLIVFFGRIDGFIKAGGGIIISFLYLSVLCFGAMGRQPCC------------------------------------------EKVGLK---------------------------------------------------------------------KG--------------------------------------------------------------------------------------PWT-----AE---------EDRK--------------------------------LI--------NF-----------------ILT------------H---GQ-CC-------------WR----------A-----------------V-------PKL-----------------------A-----------G---------LLRCGK-----SC----R-LRW-----------T-N----YLR-PD-L--------------------KR----G--------------------LLSDS----EEKMV---I--DLHAQLGN-------------------R---------------------------------W--SK--IAA-Q-------LP-GRTD------NEIKN-HWNT-------------------------------YI---KKKL--------------------KKMG-----------------IDPLTHK----------------PISPP-------------------------------------------------------------------------------TQHQQNPISSTIVS-------------------------------------------------------------------------------------------VAGVDEKKSNEIFIQTA------------------------------------------------------------------------------------------------------------------------------------------------ISETREEEKFY-----------------------------------------------------------------------------TNDSDTA------------------------KSDVFC--------------------------TDEVPLIHPQEILVPCDSTTTMSTS-------------------------------------------------------------------------------------------------------------------------------------------------------SSSVSD---------------------------------------------------SFVRPEEFNFSSMEWPESMYLWEMDELNGWDLMYGDGERKLVSDPISSFHQKATAFE---------------QDPWKFELF------------------------------------------------------------------------------------------------------------------------------------------------------------------------------------------------------------------------------------------------------
>CcMYB117
-------------------------------------------------------------------------------------------------------------------------------------------------------------------------------------------------------------------------------------------------------------------------------------------------------------------------------------MGRAPCC------------------------------------------EKVGLK---------------------------------------------------------------------RG--------------------------------------------------------------------------------------RWT-----AE---------EDEI--------------------------------LM--------TY-----------------IQA------------N---GE-GS-------------WR----------S-----------------L-------PKN-----------------------A-----------G---------LLRCGK-----SC----R-LRW-----------I-N----YLR-AD-L--------------------KR----G--------------------NISPE----EEEII---I--KLHGSYGN-------------------R---------------------------------W--SL--IAG-H-------LP-GRTD------NEIKN-YWNS-------------------------------HL---SRRI------------------HTFRRHNNDGAPVVVDIGKITGGCKRTRGR----------------TSRSAMKKNNPN------------------------------------------------------------------------VQMRRENPYPSTTP-------------------------------------------------------------------------------------------LLKREALRDVSKQNDKK----------------------------------------------------------------------------------------------------------------------------------------------ENMVNNSYQANEV--------------------------------------------VMGTCQVSGNDVLNPHEGAESGLSDVHVGMEGGSEGSTEE------------------------RGIGGL--------------------------APNDDQRENELMGSNEESKENGVVL----------------------------------------------------------------------------------------------------------------------------------------GVMDGRCESGIGIDWCSSLDA---------------------------------------------------CFEEMEDLQVELLGWEWEGMEEKKCEEEGGDLWSWLWGSDNEEEFQAMGSREQEKYA---------------DWLLSAETNDL----------------------------------------------------------------------------------------------------------------------------------------------------------------------------------------------------------------------------------------------------
>CcMYB91
-----------------------------------------------------------------------------------------------------------------------------------------------------------------------------------------------------------------------------------------------------------------------------------------------------------------------------MASDSPSSSSPSPSS---------------------------------------SSSSQVEAREISKVVRRI------------------------------------------------------------KG--------------------------------------------------------------------------------------PWS-----PE---------EDEK--------------------------------LT--------LL-----------------VQQ------------H---GP-RN-------------WS----------L-----------------I-------SRS-----------------------I---------------------PGRSGK-----SC----R-LRW-----------C-N----QLH-PDVH--------------------HR-------------------------PFSPQ----EDEAI---I--AAHAKYGN-------------------K---------------------------------W--AT--IAK---------LLNGRTD------NAVKN-HWNS-------------------------------TL---KRKL---------------------------------------------------------------------------------------------------------------------------------------------------------PSHSPFSGG-------------------------------------------------------------------------------------------DGDVKKRLRLSHCPLSA-------------------------------------------------------------------------------------------------------------------------------------------------------------------------------------------------------------------------------------------------------------------------FRAF--------------------------SPDDPPTELTLAPPGEGLLVGERTT---------------------------------------------------------------------------------------------------------------------------------------------------------------------------------------------------------------------------------------------------EAPTGLWEVMREVVAREVRCYM---------------ESLLHNATVD-----------------------------------------------------------------------------------------------------------------------------------------------------------------------------------------------------------------------------------------------------
>CcMYB90
-------------------------------------------------------------------------------------------------------------------------------------------------------------------------------------------------------------------------------------------------------------------------------------------------------------------------------------MGRAPSC------------------------------------------DENGLK---------------------------------------------------------------------RG--------------------------------------------------------------------------------------PWT-----PE---------EDKK--------------------------------LV--------QF-----------------IQK------------H---GH-GS-------------WR----------A-----------------L-------PKL-----------------------A-----------G---------LNRCGK-----SC----R-LRW-----------T-N----YLR-PD-I--------------------KR----G--------------------KFSTE----EEQTI---L--NLHSILGN-------------------K---------------------------------W--SA--IAT-H-------LP-GRTD------NEIKN-FWNT-------------------------------HI---KKKL--------------------VHMG-----------------IDPMTHR----------------PRTDFFTTMPEL--------------------------------------------------------------------MALANLKEVMDNQPWDEH-------------------------------------------------------------------------------------------AIRLQEAVQLAKYQYIQ----------------------------------YLIQSAVSVTGNSNNTPNSIGDLEGINLMSSLPSPRETLVLDPSQLENATQFSLGVADAQPLNDQVLAYTPPQDLPYPWDFMPPMSNEVQNSSFMQLSQGDYSPISPLPPSPPPTIGERFINNVADACSSPSYDGSLNRCGKSCRLRWTNYLRPDIKRGKFSTEEEQTILNLHSILGNKWSAIASHLPGRTDNEIKNFWNTHIKKKLIHMGIDPNTHRPRTDFFTTLPELMVLANLKEVMMDNQPWAEHAVRLQEAVQLAKYQYIQYLIQSAVSVASNPDSSSNST---------------------------------------------------------------ADMDAINVMSSLPLLRENLGLNPSQIENATQYSLGVDGGRPLNDKLPYTTPPDLEFQALMRNEFNQDSDLASLSQGEFTPRSPLPPSPPFTIGERNNTMGRSPCCDENGLRKGPWTPEEDKKLVKYIQKHGHGSWITLPKLAGLNRCGKSCRLRWTNYLRPDIKRGKFSPEEEQIILNLHSIHGNKWSRIARHLPGRTDNEI---------------KNFWNTQLKKKLIEMDIDPMTHCPRTDFLLTMAQLIPLANLKELMDRQPWEKQAVKLQEVIQSAKFQYIQYLVQSAMAMAGNSNNIADIVAINLLSSMPSPRGTLLNPSQLENPTQGSLELLDAQPLNDQIPHYTPSPDLPYPWDFMPPMGNEINQDSNFTQLSHGDYTPKSPLPPPPPTLGERSIINPADACSSSSCDGSTTPFWPDLFLDDPLFSRASSI---------------------------------
>CcMYB92
----------------------------------------------------------------------------------------------------------------------------------------------------------------------------------------------------------------------------------------------------------------------------------------------------------------------------MKQQGQMTTNEKSKGT-------------------------------------------------------------------------------------------------------------------------------------------------------------------------------------------------------------LWS-----WE---------ENKA--------------------------------FE----VAVAIH-----------------AED----------------RS-DR-------------WE----------R-----------------I-------AAA-----------------------V---------------------PGRTIA-----EIKHHHRSLVEDIRAIEGGLDPLPP----YLP-RKRAAHTGRYQGISNHGGKGSSRTNQERRKG-------------------IAWTED----EHRLF---L--LGLSKYGKGD---------------------------------------------------W--RS--ISRKF-------VV-SRTP------AQVAS-HAQK-------------------------------YF---IRLE-----------------------------------------SNKRRRS----------------SIHDITNV----------------------------------------------------------------------------GNEDISAHQESIID-------------------------------------------------------------------------------------------QSNGHIGATGESIKQSR----------------------------------------------------------------------------------------------------------------------------------------------QPPSSTSGGST-------------------------------------------------------------------------------NSNQKRR------------------------SSIYDI--------------------------TGVGNGEILVPQAPITSQPNGPTGE--------------------------------------------------------------------------------------------------------------------------------------------------------HSPPP-----PS----------------------------------------------STFEVYGPLTIGQPIGESLVSVTGTPVPAPPDMAYDAYKWDHCSWCPNEHSSNDI---------------SNAHITED-------------------------------------------------------------------------------------------------------------------------------------------------------------------------------------------------------------------------------------------------------
>AT2G03500
--------------------------------------------------------------------------------------------------------------------------------------------------------------------------------------------------------------------------------------------------------------------------------MASSSELSLDCKPQSYSMLLKSFGDNFQSDPTTHKLEDLLSRLEQERLKIDAFKRELPLCMQLLNNAVEVYKQQLEAYRANSNNNNQSVGTRPVLEEFIPLRNQPEKTNN-------------------------------------------------------------------KGSNWMTTAQ------------------------------------------------------------------------------LWSQSETKPKNIDST----TDQS-------------------------------------------------------------LPK----------------DEINS-------------------------S-------------------------PKL-------------------GHFDA---------------------KQRNGS-----GA----F-LPF-----------SKE----QSL-PELALSTEV---------------KRVSPTN--------------------EHTNGQDGNDESMI------NNDNNYNNNNNNNSN------------S------------------------------------NG--VSS---------TT-SQSN------RKARR-CWSP-------------------------------DL---HRRF-------------------VQALQ----------MLGGSQVATPKQIR----------------ELMKV-------------------------------------------------------------------------------DGLTNDEVKSHLQK-------------------------------------------------------------------------------------------YRLHTRRPSPSPQTSGG----------------------------------------------------------------------------------------------------------------------------------------------PGPHLVVLGGI-------------------------------------------------------------------------------WVPPEYT------------------------SAHGGT--------------------------PTLYHHQVHHHHTNTAGPPPPHFCS--------------------------------------------------------------------------------------------------------------------------------------------------SQEFYTTPPPP-----QP------------------------------------------LHHHHFQTFNGSSGGTASTDSTHHQVTDSPTVEGKSPESGGGERKGLAALREECEDHSN---------------INGSEITLKF*----------------------------------------------------------------------------------------------------------------------------------------------------------------------------------------------------------------------------------------------------
>AT2G13960
----------------------------------------------------------------------------------------------------------------------------------------------------------------------------------------------------------------------------------------------------------------------------------------------------------------------------------MSSSSNPPVC------------------------------------------SPEKEE---------------------------------------------------------------------RS--------------------------------------------------------------------------------------EMKIEIQCME---------NKQP--------------------------------LA--------------------------------------ASCSSASEGS-GC-------------FF----------------------------LKSPEIATPAT---------------------------------------------VSSFPR-----------R---------------TSG----PMRRAK----------------------------G--------------------GWTPE----EDETLRR----AVEKYKGK-------------------R---------------------------------W--KK--IAE-F-------FP-ERTQ------VQCLH-RWQK--------------------------------------------------------------------------------------------------------------------------------------------------------------------------------------------VLNPELVKGPWTQE--------------------------------------------------------------------------------------------------------------------------------------------------------------------------------------------------------------------------------------------------------------------------------------------------------------------------------------------------------------------------------------------------------------------------VLLSFSCSETFFGFHFT*-------------------------------------------------------------------------------------------------------------------------------------------------------------------------------------------------------------------------------------------------------------------------------------------------------------------------------------------------------------------------------------------------------------------------------------------------------------------------------------------------------------------------------------------------------
>AT2G20400
-----------------------------------------------------------------------------------------------------------------------------------------------------------------------------------------------------------------------------------------------------------------------------------------------------------------------------MIPNDDDDANSMKNY-------------------------------------------------------------------------------------------------------------------------------------------------------------------------------------------------------------PLN-----DD---------DANS--------------------------------MK--------NY--------------------------------PLNDDDANS-------------------------------------------M-------ENY---------------------------------------------PLRSIPTELSHTC----SLIPP------------------SLPNPSEAAA------------------DM-------------------------SFNSE----LNQIMARPC--DMLPANGGAVGHNPFLEPGFNCPETT-D---------------------------------WIPSP--LPHIY-------FPSGSPNLIMED-GVIDEIHKQS-------------------------------DLPLWYDDL-------------------------------------ITTDEDPLMSS----------------ILGDLLLDTNFN------------------------------------------------------------------SASKVQQPSMQSQIQQPQAV-------------------------------------------------------------------------------------------LQQPSSCVELRPLDRTV----------------------------------------------------------------------------------------------------------------------------------------------SSNSNNNSNSNNA----------------------------AAAAKGRMRWTPELHEVFVDAVNQLGGSNEATPKGVLKHMKVEGLTIFHVKSHLQK------------------------YRTAKY------------------------IPVPSEAGSPEARLTPLEQITSDDTKR-------------------------------------------------------------------------------------------------------------------------------------GIDITETLRIQMEHQKKLHEQLES-----LR--------------------------------------------TMQLRIEEQGKALLMMIEKQNMGFGGPEQGEKTSAKTPENGSEESESPRPKRPRNEE---------------*--------------------------------------------------------------------------------------------------------------------------------------------------------------------------------------------------------------------------------------------------------------
>AT2G42660
---------------------------------------------------------------------------------------------------------------------------------------------------------------------------------------------------------------------------------------------------------------------------------------------------------------------------------MAGRSSPGKCS-------------------------------------------------------------------------------------------------------------------------------------------------------------------------------------------------------------TWLD----LN---------REET-------------------------------------------------------------VEK------------N---NEEES-------------------------S-------------------------VED---------------------------------------------EDQITN-----NV----R-----------------Q----YIR-SN-M--------------------PR------------------------LRWTPD----LHLSF---V--RAVQRLGGPDRATP-------------K------------------------------------LVLEMMN---------LK-GLSI------AHVKS-HLQM-------------------------------YR---SKKL------------------------------------------EPSSRP----------------------------------------------------------------------------------------------------GFGAFMSGQRSYLM-------------------------------------------------------------------------------------------DMIDSRCIPHSDLRHAY----------------------------------------------------------------------------------------------------------------------------------------------NSKTVPSRVLN-------------------------------------------------------------------------------QDAVVTN------------------------LGGNFL----------------------------------MRPSSWFSGLCRNDRDS--------------------------------------------------------------------------------------------------------------------------------------------------------TENKT-----LP-----------------------------------------------LLEIRKKNNEKRVRDEEVSSVKRLKSMSGGGIQLPEFGNCRQKPTDDINTMLSL---------------SLLSTSSEP*-----------------------------------------------------------------------------------------------------------------------------------------------------------------------------------------------------------------------------------------------------
>AT2G06020
-------------------------------------------------------------------------------------------------------------------------------------------------------------------------------------------------------------------------------------------------------------------------------------------------------------------------MKKQEKGNEVVTFEENPST-----------------------------------------YVHHHTK---------------------------------------------------------------------KA--------------------------------------------------------------------------------------SMVLSEQEIEVILQSNKETYNEK--------------------------------LEKNTKENAEKV----------------GIEE----------------GN-GS---------------------------------------------------SSK---------------------------------------------ITPCIFYTSDEKA----R-LRW---------------------------------------------------------------------------SSD----LHDCF---V--NAVEKLGGPNKATP-------------K------------------------------------SVKEAME---------VE-GIAL------HHVKS-HLQK------------------------------FRL---GKCN-----------------------------------------IRGGTNQ----------------------------------------------------------------------------------------------------YVRQSQSMPHKSQQ-------------------------------------------------------------------------------------------QLQLNNDCVNHDSYCNA----------------------------------------------------------------------------------------------------------------------------------------------TFLSVTVPPTIDS-----------------------------------------------------------------------------LHQDTLN-------------------------NTILF--------------------------PTTLQAIPTSVSHNTYMSSYPSYNT------------------------------------------------------------------------------------------------------------------------------------------------------------------VE--------------------------------------------VVKAQLNALQDSSTSQTQETFSRETNLSSIVTRDEADPVDKYIDWNKVGETDIEHDS---------------VEVLEALGLK*----------------------------------------------------------------------------------------------------------------------------------------------------------------------------------------------------------------------------------------------------
>AT2G30420
----------------------------------------------------------------------------------------------------------------------------------------------------------------------------------------------------------------------------------------------------------------------------------------------------------------------------------MDNTNRLRLR---------------------------------------------------------------------------------------------------------------------RG----------------------------------------------------------------------------------------------PS---------------------------------------------LR------------------------------------------------------------------------------------------------------QTK---------------------------------------------FTRSRYDSEEVSS------IEW-------------E----FI-----------------------------------------------------SMTEQ----EEDLI---S--RMYRLVGN-------------------R---------------------------------W--DL--IAG-R-------VV-GRKA------NEIER-YWIM--------------------------------------------------------------------------------------------------------------------------------------------------------------------------------------------RNSDYFSHKRRRLN-------------------------------------------------------------------------------------------NSPFFSTSPLNLQENLK--------------------------------------------------------------------------------------------------------------------------------------------------------------------------------------------------------------------------------------------------------------------------------------------------------------------------------------------------------------------------------------------------------------------------------------------------------------------------------------------------L*-----------------------------------------------------------------------------------------------------------------------------------------------------------------------------------------------------------------------------------------------------------------------------------------------------------------------------------------------------------------------------------
>AT2G40260
------------------------------------------------------------------------------------------------------------------------------------------------------------------------------------------------------------------------------------------------------------------------------------------------------------------------------MRSSSQNSENSKTC---------------------------LSNNIKATTKNEEDKDEEDDE---------------------------------------------------------------------EG----------------------------------------------------------------------------------------------EE---------DEEE----------------------------RSGDQS----PSSNSY--------------------------------EEESGSHHH---------------------------------------------------DQN---------------------------------------------KKNGGS-------------VRP------------------YNR-SKTP--------------------RL-------------------------RWTPE----LHICF---L--QAVERLGGPDRATP-------------K------------------------------------LVLQLMN---------VK-GLSI------AHVKS-HLQM-------------------------------YR---SKKT--------------DEPNEGDQGFSFEHGAGYTYNLSQLPMLQSFDQR----------------PSSSLGYGGGSW-----------------------------------------------------------------------TDHRRQIYRSPWRGL-------------------------------------------------------------------------------------------TTRENTRTRQTMFSSQP------------------------------------------------------------------------------------------------------------------------------------------GERYHGVSNSILNDKNK--------------------------------------------------TISFRINSHEGVHDNNGVAGAVPRIHRSFLEGMK------------------------TFNKSW-------------------------GQSLSSNLKSSTATIPQDHIATTLNS-------------------------------------------------------------------------------------------------------------------------------YQWENAGVAEGSENVLKRKRLLFSDDCNKS-----DQ--------------------------------------------DLDLSLSLKVPRTHDNLGECLLEDEVKEHDDHQDIKSLSLSLSSSGSSKLDRTIRKE---------------DQTDHKKRKISVLASPLDLTL*-----------------------------------------------------------------------------------------------------------------------------------------------------------------------------------------------------------------------------------------
>AT2G40970
----------------------------------------------------------------------------------------------------------------------------------------------------------------------------------------------------------------------------------------------------------------------------------------------------------------------------------MREDNPNWFL-------------------------------------------------------------------------------------------------------------------------------------------------------------------------------------------------------------RWEEELPSPE---------E-----------------------------------LI----PISQTL-----------------ITP------------HLALAFQIG-------------------------S-------------------------PNH---------------------------------------------HLGSKR-----TT----A-IYH-------------Q----KLQ-SSTT-----------------------------------------------PTTPT----PTPPP---M--MMNSDFGGGDSTDLG----------------------------------------------S--GS--IGG---------EP-ARTL------KRPRL-VWTP-------------------------------QL---HKRF-----------------------------------------VDAVGHL----------------GIKNAVPKTIMQ------------------------------------------------------------------------LMSVEGLTRENVAS-------------------------------------------------------------------------------------------HLQKYRLYLRRMQGGNG----------------------------------------------------------------------------------------------------------------------------------------------NGITGGHVIVS-D-----------------------------------------------------------------------------SATDRLF------------------------ASSPVP-------------------------------AHFLSPDYLMPPLEHSYMGK--------------------------------------------------------------------------------------------------------------------------------------------------------HVITQ-----QN------------------------------------------------------------------------------------QVVRNLRYEDSEYGHGS---------------MKMLKLFPAGN*---------------------------------------------------------------------------------------------------------------------------------------------------------------------------------------------------------------------------------------------------
>AT2G01060
-----------------------------------------------------------------------------------------------------------------------------------------------------------------------------------------------------------------------------------------------------------------------------------------------------------------------------------------------------------------------------------------------------------------------------------------------------------------------------------------------------------------------------------------------------------------ME---------ADNG--------------------------------------------------------------------------------GPNSS-------------HA------------------------------------SKQ--------------------------------------------------------------R-LRW---------------------------------------------------------------------------THE----LHERF---V--DAVAQLGGPDRATP-------------K------------------------------------GVLRVMG---------VQ-GLTI------YHVKS-HLQK------------------------------YRL---AKYL-------------------PDSSS-------------EGKKTDKKESG----------------DMLSGLDGSSGM--------------------------------------------------------------------QITEALKLQMEVQKRLHE-------------------------------------------------------------------------------------------QLEVQRQLQLRIEAQGK------------------------------------------------------------------------------------------------------------------------------YLKKIIEEQQRLSGVLGEPSAPVTGDS----------------------------------------------------------DPATPAPT-------------SESPLQD------------------------KSGKDC--------------------------GPDKSLSVDESLSSYREPLTPDSGC--------------------------------------------------------------------------------------------------------------------------------------------------NIGSPDESTGE-----ER-----------------------------------------------LSKKPRLVRGAAGYTPDIVVGHPILESGLNTSYHQSDHVLAFDQPSTSLLGAEE---------------QLDKVSGDNL*----------------------------------------------------------------------------------------------------------------------------------------------------------------------------------------------------------------------------------------------------
>AT4G37180
------------------------------------------------------------------------------------------------------------------------------------------------------------------------------------------------------------------------------------------------------------------------------------------------------------------MVQTETDQRMGLNLNLSIYSLPKPLS-------------------------------------------------------------------------------------------------------------------------------------------------------------------------------------------------------------QF------LD---------EVSR--------------------------------IK----DNHSKL--------------------------------SEIDGYVGK-------------LE------------------------------------EER-------------------NKIDV---------------------FKRELP-----LC----M-LLL-------------NEEIVFLC-VA-I--------------------------G--------------------ALKDE----ARKGL------SLMASNGK-----------------------------------------------------F--DD--VER------------AKPE------TDKKS--WMS------------------------------------SAQL-------------------WISNPNSQFRSTNEEEEDRCVSQNPFQTC------NYPNQGGVFMPFNRPPPPPPPA------------------------------------------------------------------------PLSLMTPTSEMMMD-------------------------------------------------------------------------------------------YSRIEQSHHHHQFNKPS----------------------------------------------------------------------------------------------------------------------------------------------SQSHHIQKKEQRR-------------------------RWSQELHRKFVDALH----------------RLGGPQVA-------------TPKQIRD------------------------LMKVDG---------------------------LTNDEVKSHLQKYRMHIRKHPLHP--------------------------------------------------------------------------------------------------------------------------------------------------TKTLSSSDQPG-----VL--------------------------------------------ERESQSLISLSRSDSPQSPLVARGLFSSNVGHSSEEDEEEEDEEEEKSDGRSSCRND---------------ETKKKRQVLDLEL*-------------------------------------------------------------------------------------------------------------------------------------------------------------------------------------------------------------------------------------------------
>AT4G01280
------------------------------------------------------------------------------------------------------------------------------------------------------------------------------------------------------------------------------------------------------------------------------------------------------------------------------MVSVNPRPKGFPVF------------------------------------------DSSNMSL--------------------------------------------------------------------------------------------------------------------------------------------------------------------PS---------SDGF--------------------------------------------------------------------------------GS------------------------------------------------------------------------------------------------------IPATGR-----TS----T-VSF-----------SEDPTTKIRK-PYTI--------------------KK----------------------SRENWTDQ----EHDKF---L--EALHLFDR-------------------D---------------------------------W--KK--IEA-F-------VG-SKTV------VQIRS-HAQK-------------------------------YFLKVQKSG-------------------------------------ANEHLPPPRPK--------------------------------------------------------------------------------------------------RKASHPYPIKAPKNVA-------------------------------------------------------------------------------------------YTSLPSSSTLPLLEPGY-----------------------------------------------------------------------------------------------------------------------------------------------LYSSDSKSLM-------------------------------------------------------------------------------GNQAVCA------------------------STSSSW--------------------------NHESTNLPKPVIEVEEPGVSATAPL----------------------------------------------------------------------------------------------------------------------------------PNNRCRQEDTERVRAVTKPNNEESCEK-----PH--------------------------------------------RVMPNFAEVYSFIGSVFDPNTSGHLQRLKQMDPINMETVLLLMQNLSVNLTSPEFAE---------------QRRLISSYSAKALK*------------------------------------------------------------------------------------------------------------------------------------------------------------------------------------------------------------------------------------------------
>AT4G09450
---------------------------------------------------------------------------------------------------------------------------------------------------------------------------------------------------------------------------------------------------------------------------------------------------------------------------------MAAFP-------------------------------------------------------------------------------------------------------------------------------------------------------------------------------------------------------------------QWT-----RV---------DDKR--------------------------------FE----LALLQ------------------IPE----------------GSPNF-------------------------------------------I-------ENI---------------------AYY---------------------LQKPVKEVEYYYC----A-LVHDIERIESGKYVLPK----YPE-DDYVKLTEAGESKGNGK-------KT----G-------------------IPWSEE----EQRLF---L--EGLNKFGKGD---------------------------------------------------W--KN--ISRYC-------VK-SRTS------TQVAS-HAQK-------------------------------YF---ARQK----------------------------------------QESTNTKR----------------PSIH------DM------------------------------------------------------------------------TLGVAVNVPGSNLE-------------------------------------------------------------------------------------------STGQQPHFGDQIPSNQY----------------------------------------------------------------------------------------------------------------------------------------------------------------------------------------------------------------------------------------YPSQENF------------------------RGFDQR----------------------------------------------------------------------------W*----------------------------------------------------------------------------------------------------------------------------------------------------------------------------------------------------------------------------------------------------------------------------------------------------------------------------------------------------------------------------------------------------------------------------------------------------------------------------------------------------------------------------
>AT4G04580
-------------------------------------------------------------------------------------------------------------------------------------------------------------------------------------------------------------------------------------------------------------------------------------------------------------------------------------------M--------------------------------------------------------------------------------------------------------------------------------------------------------------------------------------------------------------------------------QDPM--------------------------------VR--------SY--------------------------------------------------------------------------------------------------------------------------------------------IRSDNP-----------R-MHW---------------------------------------------------------------------------TDD----LDIRF---I--QVIEKLGGEESATP-------------K------------------------------------RILSLMG---------VR-DLTI------SHVKS-HLQM-------------------------------YR---NKKK------------------------------------------EESSKE----------------------------------------------------------------------------------------------------IKMMREMTQRQSQQ-------------------------------------------------------------------------------------------YLQIYERATQFIQNQQR-------------------------------------------------------------------------------------------------------------------------------------------------------------------------------------------------------------------------------------------------------------------------------------------------------LQLDNTEKITPVLGSSNKSLDQSSK---------------------------------------------------------------------------------------------------------------------------------------------------------------------------------------------------------------------------------------------------VGLNENRGNDVVVVGGATGEEE---------------LSLELTLGRKY*---------------------------------------------------------------------------------------------------------------------------------------------------------------------------------------------------------------------------------------------------
>AT4G36570
----------------------------------------------------------------------------------------------------------------------------------------------------------------------------------------------------------------------------------------------------------------------------------------------------------------------------------MASNSMSSSA-------------------------------------------------------------------------------------------------------------------------------------------------------------------------------------------------------------SWT-----RK---------ENKL--------------------------------------------------------------------------------------------------------------------------------F-------ERA---------------------------------------------LATYDQ-----DT-------------------------------PD------------------------------------------------------------------------------------------------R---------------------------------W--HN--VAR-A-------VG-GKSA------EEVRR-HYEP-------------------------------------------------------------------------------------PH*---------------------------------------------------------------------------------------------------------------------------------------------------------------------------------------------------------------------------------------------------------------------------------------------------------------------------------------------------------------------------------------------------------------------------------------------------------------------------------------------------------------------------------------------------------------------------------------------------------------------------------------------------------------------------------------------------------------------------------------------------------------------------------------------------------------------------------------------------------------------------------------------------------------------------------------------------------------------------------------------------------------------------------------------------------------------------------------------------------------------
>AT1G69580
--------------------------------------------------------------------------------------------------------------------------------------------------------------------------------------------------------------------------------------------------------------------------------------------------------------------------MCLLMEINNNANNTNTTI--------------------------------------------------------------------------------------------------------------------------------------------------------------------------------------------------------------------------------DNHK-----------------------------------------------------------------------------------AK---------------------------------------------------MSL---------------------------------------------VLSTDA-----KP----R-LKW---------------------------------------------------------------------------TCD----LHHKF---I--EAVNQLGGPNKATP-------------K------------------------------------GLMKVME---------IP-GLTL------YHLKS-HLQK------------------------------YRL---GKSM--------------------KFDDNKLEVSSASENQEVESKNDSRDLR-----------GCSVTEENSNPAKDRGL--------------------------------------------------------------------QITEALQMQMEVQKKLHE-------------------------------------------------------------------------------------------QIEVQRHLQVKIEAQGK-----------------------------------------------------------------------------------------------------------------------------------YLQSVLMKAQQTLAGYSSSNLGMD-----------------------------------------------------FARTELSRLASMVNRGCPSTSFSELTQVEEE------------------------EEGFLW------------------------YKKPENRGISQLRCSVESSLTSSETSE--------------------------------------------------------------------------------------------------------------------------------------------------TKLDTDNNLNK---------------------------------------------------SIELPLMEINSEVMKGKKRSINDVVCVEQPLMKRAFGVDDDEHLKLSLNTYKKDMEA---------------CTNIGLGFN*-----------------------------------------------------------------------------------------------------------------------------------------------------------------------------------------------------------------------------------------------------
>AT1G13300
--------------------------------------------------------------------------------------------------------------------------------------------------------------------------------------------------------------------------------------------------------------------------------------------------------------------------MIKKFSNMDYNQKRERCG------------------------------------QYIEALEEERRK-------------------------------------------------------------------------------------------------------------------------------------------------------------IHVFQRELPLCLDLVTQAIEACK--------------------------------RELPEMTTENMY------------------------------------GQPEC-------------------------S-------------------------EQT---------------------------------------------TGECGP-----------V-LEQ------------------FLTIKD-------------------------------------------------SSTSN----EEEDE------EFDDEHGN--------------------------------------------------------HD--PDN------------DSED------KNTKS-DWLK------------------------------------SVQL--------------------WNQPDHPLLPKEERLQQETMTRDESMRK------------------DPMVNGGEGR------------------------------------------------------------------------KREAEKDGGGGRKQ-------------------------------------------------------------------------------------------RRCWSSQLHRRFLNALQ----------------------------------------------------------------------------------------------------------------------------------------------HLGGPHVATPKQI-----------------------------------------------------------REFMKVDGLTNDEVKSHLQKYRLHT------------------------RRPRQT--------------------------VPNNGNSQTQHFVVVGGLWVPQSDY-----------------------------------------------------------------------------------------------------------------------------------------------------STGKTTGG---------------------------------------------------ATTSSTTTTTGIYGTMAAPPPPQWPSHSNYRPSIIVDEGSGSHSEGVVVRCSSPAMS---------------SSTRNHYVKNN*---------------------------------------------------------------------------------------------------------------------------------------------------------------------------------------------------------------------------------------------------
>AT1G58220
-----------------------------------------------------------------------------------------------------------------------------------------------------------------------------------------------------------------------------------------------------------------------------------MVDNSNNKKRKEFISEADIATLLQRYDTVTILKLLQEMAYYAEAKMNWNELVKKTSTGITSAREYQLLWRHLAYRDSLVPVGNNARVLDDDSDMECELEASPGVSVDVVTEAVAHVKVM-------------------------------------------------------AA--------------------------------------------------------------------------------------SYV-----PS---------ESDI----------------------------PEDSTVEAPLTINIPY--------------------------------SLHRGPQEP---------SDSYWSSRGMNITFPVF-----------------L-------PKA-----------------------A---------------------EGHNGN-----------G-LAS------------------SLA-PRKR--------------------RK-------------------------KWSAE----EDEEL---I--AAVKRHGEGS---------------------------------------------------W--AL--ISKEE-------FEGERTA------SQLSQ-RWGAIRRRTDTSNTSTQTGLQRTEAQMAANRALSLAV---GNRLPSKKLAVGMTPMLSSGTIKGAQANGASSGSTLQGQQQPQPQIQALSRA-----TTSVPVAKSRVPVKKTTGNSTSR---------------------------------------------ADLMVTANSVAAAACMSGLATAVTVPKIEPGKNAVSALVPK-------------------------------------------------------------------------------------------TEPVKTASTVSMPRPSG------------------------------------------------------------------------ISSALNTEPVKTAVAASLPRSSGIISAPKVEPVKTAASAASLPRPSGMISAPKVEPVKTTASVASLPRPSGIISAPKAEPVKTAASAASSPRPSGMISAPKVESVKTTASMPRPSGIISAPKAELVKSAASAASLPCTSGIISSPKAELVKSAASAASFPRPSSMLS-----------------APKADPVKIVPAAATNTKSVGPLNLRHAVNGSPNHTIPSSPFTKPLHMAPLSKGSTIQSNSVPP------------------------------------------------------------------------------------------------------------SFASSRLVPTQRAPAATVVTPQKPSVVAAATVVTPQKPSVGAAATVVTPQKPSVGAAANVVTPQKPSVGSAATVVTPQKPSVGAAVTVTSKPVGVQKEQTQGNRASPLVTATLPPNKTIPANSVIGTAKAVAAKVETPPSLMPKKNEVVGSCTDKSS---------------LDKPPEKESTTTVSPLAVAATKSKPKDEATVTGTGLKEL*-----------------------------------------------------------------------------------------------------------------------------------------------------------------------------------------------------------------------
>AT1G35516
---------------------------------------------------------------------------------------------------------------------------------------------------------------------------------------------------------------------------------------------------------------------------------------------------------------------------------MAFPAWMSGFC---------------------------------------------------------------------------------------------------------------------------------------------------------------------------------------------------------------------PA-----------------------------------------------------------------------------------------------------------------------------------------------------------------------------------------------------MFRATF-----DC----R--------------------------------------------------------G-----------------------------SSDTV---R--FFTTMVGL-------------------R----------------------------------------LAS---------IG-----------------FFSG-------------------------------DF---RNQL-------------------------------------------------------------------------------------------------------------------------------------------------------------------------------------------------------------------------------------------------------------PLGDLSFPNLLMKFGGF--------------------------------------------------------------------------------------------------------------------------------------------------------------------------------------------------------------------------------------------------------------------------SN*----------------------------------------------------------------------------------------------------------------------------------------------------------------------------------------------------------------------------------------------------------------------------------------------------------------------------------------------------------------------------------------------------------------------------------------------------------------------------------------------------------------------------------------------------------------------------------------------------------
>AT1G19510
----------------------------------------------------------------------------------------------------------------------------------------------------------------------------------------------------------------------------------------------------------------------------------------------------------------------------------MASSSMSSSS-------------------------------------------------------------------------------------------------------------------------------------------------------------------------------------------------------------SWT-----SK---------QNKM--------------------------------------------------------------------------------------------------------------------------------F-------ERA---------------------------------------------LAVYDK-----DT-------------------------------PD------------------------------------------------------------------------------------------------R---------------------------------W--QN--VAK-A-------VG-SKSA------EEVKR-HYDI-----------------------------------------------------------------------------------------------------------------------------------------------------------------------------------------------LVEDLMNIEQD-------------------------------------------------------------------------------------------LVPLPKYKTVDVGSKSR-----------------------------------------------------------------------------------------------------------------------------------------------------------------------------------------------------------------------------------------------------------------------------------------------------------------------------------------------------------------------------------------------------------------------------------------------------------------------------------------------------------------------------------------------------------------------------------------------------GIDD---------------FDLRLMKNMRIQ*--------------------------------------------------------------------------------------------------------------------------------------------------------------------------------------------------------------------------------------------------
>AT1G71030
-------------------------------------------------------------------------------------------------------------------------------------------------------------------------------------------------------------------------------------------------------------------------------------------------------------------------------------MNKTRLR-------------------------------------------------------------------------------------------------------------------------------------------------------------------------------------------------------------ALS------------------------------------------------------------------------------------------------------------------------------------------------------------PPS---------------------------------------------GMQHRK-----RC----R-LRG-----------R-N----YVR-PEVK--------------------QR-------------------------NFSKD----EDDLI---L--KLHALLGN-------------------R---------------------------------W--SL--IAG-R-------LP-GRTD------NEVRI-HWET-------------------------------YL---KRKL--------------------VKMG-----------------IDPTNHR--------------------------------------------------------------------------------------------------------LHHHTNYISR-------------------------------------------------------------------------------------------RHLHSSHKEHETKIISD----------------------------------------------------------------------------------------------------------------------------------------------------------------------------------------------------------------------------------------QSSSVSE------------------------SCGVTI--------------------------LPIPSTNCSEDSTSTGRSHLPDLNI-----------------------------------------------------------------------------------------------------------------------------------------------------------------------------------------------------------------------------------------------GLIPAVTSLPALCLQDSSESSTNGST---------------GQETLLLFR*-----------------------------------------------------------------------------------------------------------------------------------------------------------------------------------------------------------------------------------------------------
>AT1G19000
-------------------------------------------------------------------------------------------------------------------------------------------------------------------------------------------------------------------------------------------------------------------------------------------------------------------------------MAAVSSSSETGDC-------------------------------------------------------------------------------------------------------------------------------------------------------------------------------------------------------------GVT-----GK---------RDEI--------------------------------ML----FGVRVV-----------------VDPMRKCVSLNNLSDYEKSSPEDE-------------------------------------------I-------PKI---------------------VTA---------------------GAGDGEDKNETDA----T-VIV-----------ADG----YAS-ANDAVQISSSSGGR----------KR----G-------------------VPWTEN----EHKRF---L--IGLQKVGKGD---------------------------------------------------W--KG--ISRNF-------VK-SRTP------TQVAS-HAQK------------------------------YFL---RRTN-----------------------------------------LNRRRRR----------------SSLF------DI------------------------------------------------------------------------TTETVTEMAMEQDP-------------------------------------------------------------------------------------------TQENSPLPETNISSGQQ----------------------------------------------------------------------------------------------------------------------------------------------AMQVFTDVPTK-T-----------------------------------------------------------------------------ENAPETF------------------------HLNDPY--------------------------LVPVTFQAKPTFNLNTDAAPLSLNL--------------------------------------------------------------------------------------------------------------------------------------------------------CLASS-----FN-----------------------------------------------------------------------------LNEQPNSRHSAFTMMPSFSDGDSN---------------SSIIRVA*-------------------------------------------------------------------------------------------------------------------------------------------------------------------------------------------------------------------------------------------------------
>AT1G26580
---------------------------------------------------------------------------------------------------------------------------------------------------------------------------------------------------------------------------------------------------------------------------------------------MGFKRPFEDEKFHELPLKHSRQLDYNDKSTQFEEVSPHHAGFQKTVATVNEGNLCKSQGGESSEGDMFDEESNYVYPGHDMDDTFTWDTQGCGGR---------------------------------------------------------------------DA--------------------------------------------------------------------------------------TYS-----PHSGKYFELDIPPRV--------------------------------FA----PVETFY----------YLLLDQRAKK------------QVPIGP-GH-------QAEIPEWEGSQTGNIET-SGMSVQNHISGCADGEKLFGTSVIPMPGL---------------------TTVAHI------------------DDIVGKGRKFCVCRDRDS-VRC-----------VCQ----HIK-EAREELVKTFGNETFKELGLCEMGEK----G------------------ALKWSDE----DAQLFHEVVYSNPVTLGQN-------------------F---------------------------------W--RH--LEA-A-------FC-SRTQ------KEIVS-FYFN-----------------------------VFVL---RRRA-------------------IQNRA-------------FILDIDSDDDE-----WHGCYGGSSGTRYVE--------------------------------------------------------------------------------EDEEDSAIESPLHQ-------------------------------------------------------------------------------------------GTKKVYPLHHEEGEEDV----------------------------------------------------------------------------------------------------------------------------------------------SHSSNDEDDDDTK-----------------------------EGGTGLYDEHK-------------------------------------MSSTVEY------------------------MDRFSG--------------------------NNGERLNVEDDSCTSFELARNAVNC------------------------------------------AEKD----------------------------------------------------------------------------------------------------------ETVPG-----EQ--------------------------------------------------QKKLKDCNDPIDTKVWDASRCLNVPTNGKDLQPTRRIMEEIFGNGCWENKA---------------RNK*-----------------------------------------------------------------------------------------------------------------------------------------------------------------------------------------------------------------------------------------------------------
>AT1G25550
-------------------------------------------------------------------------------------------------------------------------------------------------------------------------------------------------------------------------------------------------------------------------------------------------------------------------MMMFKSGDMDYTQKMKRCH-------------------------------------------------------------------------------------------------------------------------------------------------------------------------------------------------------------EYVEAL--EE---------EQKK--------------------------------IQ----VFQRELPLCLELVTQAIESCRKELSE----------SSEHVGGQSEC-------------------------S-------------------------ERT---------------------------------------------TSECGGAVFEEFM----P-IKW-------------S----SAS-SDET--------------------DK-------------------------DEEAE----KTEMM------TNENNDGDKKKSD------------------------------------------------W------LRSVQ-------LW-----------NQSPDPQPNN------------------------------------KKPM-------------------VIEVK-----------------RSAGAFQ----------------PFQK--------------------------------------------------------------------------------EKPKAADSQPLIKA-------------------------------------------------------------------------------------------ITPTSTTTTSSTAETVG----------------------------------------------------------------------------------------------------------------------------------------------GGKEFEEQKQS-H--------------------------------------------------------SNRKQRRC-------------WSPELHR------------------------RFLHAL--------------------------QQLGGSHVATPKQIRDLMKVDGLTN------------------------------------------------------------------------------------------------------------------------------------DEVKSHLQKYRLHTRRPATPVVRTG-----GE--------------------------------------------NPQQRQFMVMEGIWVPSHDTTNNRVYAPVATQPPQSSTSGERSNRGCKSPATSSTTT---------------HTPHLLPLS*-----------------------------------------------------------------------------------------------------------------------------------------------------------------------------------------------------------------------------------------------------
>AT1G01520
--------------------------------------------------------------------------------------------------------------------------------------------------------------------------------------------------------------------------------------------------------------------------------------------------------------------------------MVTVNPSQAHCL-------------------------------------------------------------------------------------------------------------------------------------------------------------------------------------------------------------PMK-----MS---------------------------------------------LP----------------------------------------------GF-NT-------------------------------------------L-------PHT-------------------ATTIP---------------------VSIRSN-----------RTMSF-----------FEDPTKKVRK-PYTI--------------------TK----------------------SRENWTEQ----EHDKF---L--EALHLFDR-------------------D---------------------------------W--KK--IKA-F-------VG-SKTV------IQIRS-HAQK-------------------------------YFLKVQKNG--------------------TKEH-----------------LPPPRPK----------------------------------------------------------------------------------------------------RKANHPYPQKAPKF-------------------------------------------------------------------------------------------TLSSSNALFQHDYLYNT----------------------------------------------------------------------------------------------------------------------------------------------NSHPVISTTRK----------------------------------------------------------HGLVHCDV-------------SIPSSVI------------------------KEEFGV--------------------------SENCCSTSSSRDKQRTRIVTETNDQ--------------------------------------------------------------------------------------------------------------------------------------------------------ESCGK-----PH------------------------------------------RVAPNFAEVYNFIGSVFDPKTTGHVKRLKEMDPINLETVLLLMKNLSVNLTSPEFDEQV---------------RASRLFVTF*-----------------------------------------------------------------------------------------------------------------------------------------------------------------------------------------------------------------------------------------------------
>AT1G43330
----------------------------------------------------------------------------------------------------------------------------------------------------------------------------------------------------------------------------------------------------------------------------------------------------------------------MTESIDLNRLESESDNNTDDVT-------------------------------------------------------------------------------------------------------------------------------------------------------------------------------------------------------------PIF-----AI---------DDSA----------------------------------------------------------------------------K---GY----------------FS------------------------------------------------------------------------------------LNRRND----VQC----Q-HRW-----------L-K----VLD-PS-L--------------------QK----G--------------------AWKKE----EDKLL----------------------------------------------------------------------SE--LVK----------------------NYICN-YVYI-------------------------------FL--------------------------------------------------------------------------------------------------------------------------------------------------------------------------------------------------------------------------------------------------------------------SILFNYNKKSNINSYFF----------------------------------------------------------------------------------------------------------------------------------------------------------------------------------------------------------------------------------------GTSKRIK------------------------FIIFLF------------------------------------------------YK*-------------------------------------------------------------------------------------------------------------------------------------------------------------------------------------------------------------------------------------------------------------------------------------------------------------------------------------------------------------------------------------------------------------------------------------------------------------------------------------------------------------------------------------------------------
>AT1G49560
-----------------------------------------------------------------------------------------------------------------------------------------------------------------------------------------------------------------------------------------------------------------------------------------------------------------------------MGSLGDELSLGSIFG---------------------------------------------------------------------------------------------------------------------RG----------------------------------------------------------------------------------------------VS---------MNVV--------------------------------AV----EKVDEH-----------------VKK------------------------------------------------------------------------LEE---------------------------------------------EKRKLE-----SC----Q-LEL------PLSLQILNDAILYLK-D-----------------------KR-------------------------CSEME----TQPLLKDFI--SVNKPIQG-------------------E------------------------------------RG--IEL---------LKREELM------REKKFQQWKA----------------------------NDDHTSKIKSKL----------------------------------------EIKRNEEK---------------SPMLLIPKVETGL-----------------------------------------------------------------GLGLSSSSIRRKGIVASCGFT-------------------------------------------------------------------------------------------SNSMPQPPTPAVPQQPA----------------------------------------------------------------------------------------------------------------------------------------------FLKQQALRKQRRC-----------------------------------------------------------------------------WNPELHR------------------------RFVDAL--------------------------QQLGGPGVATPKQIREHMQEEGLTN---------------------------------------------------------------------------------------------------------------------------------DEVKSHLQKYRLHIRKPNSNAEKQSAVV-----LG--------------------------------------------FNLWNSSAQDEEETCEGGESLKRSNAQSDSPQGPLQLPSTTTTTGGDSSMEDVEDAK---------------SESFQLERLRSP*--------------------------------------------------------------------------------------------------------------------------------------------------------------------------------------------------------------------------------------------------
>AT1G18960
---------------------------------------------------------------------------------------------------------------------------------------------------------------------------------------------------------------------------------------------------------------------------------------------------------------------------------------MVRSC------------------------------------------SSKSKN-------------------------------------------------------------------------------------------------------------------------------------------------------------PWT-----NE---------EDTT------------------------------QKFV------------------------------------------FASASKNGC-------------------------A-----------------A-------PKK-----------------------I-----------G---------LRRCGK-----SC----R-VRK-----------TDH--------SGTK--------------------HE-------------------------SFTSE----DEDLI---I--KMHAAMGS-------------------R---------------------------------W--QL--IAQ-H-------LP-GKTE------EEVKM-FWNT-------------------------------KL---KKKL--------------------SEMG-----------------IDHVTHR----------------PFSHVLAEYGNI------------------------------------------------------------------------NGGGNLNPNPSNQA-------------------------------------------------------------------------------------------GSLGRNHSLNDDGHQQQ----------------------------------------------------------------------------------------------------------------------------------------------PNDSGDLMFHL-------------------------------------------------------------------------------QAIKLMT------------------------DSSNQV--------------------------KPESTFVYASSSSSNSSPPLFSSTC-----------------------------------------------------------------------------------------------------------------------------------------STIAQENSEVNFTWSDFLLD-----QE--------------------------------------------TFHENQQNHPQELDSLFGNDFSEVTAATMANTSTVPSQIEEESLSNGFVESIIAKEK---------------EFFLGFPSYLEQPFHF*----------------------------------------------------------------------------------------------------------------------------------------------------------------------------------------------------------------------------------------------
>AT1G68670
-----------------------------------------------------------------------------------------------------------------------------------------------------------------------------------------------------------------------------------------------------------------------------------------------------------------------------MMVEMDYAKKMQKCH-------------------------------------------------------------------------------------------------------------------------------------------------------------------------------------------------------------EYVEAL--EE---------EQKK--------------------------------IQ----VFQRELPLCLELVTQAIEACRKELSG------------TTTTTSEQC-------------------------S-------------------------EQT---------------------------------------------TSVCGG-----PV--------------------FEE----FIP-IKKI--------------------------S--------------------SLCEEVQEEEEEDGEHESSPELVNNKKS-------------------D---------------------------------W------LRS---------VQ-----------------LWNH------------------------------------SPDL-------------------NPKEERVAKKAKVVEVKPKSGAFQPFQKR------------VLETDLQPAVKVASSM------------------------------------------------------------------------PATTTSSTTETCGG-------------------------------------------------------------------------------------------KSDLIKAGDEERRIEQQ----------------------------------------------------------------------------------------------------------------------------------------------QSQSHTHRKQRRC-----------------------------------------------------------------------------WSPELHR------------------------RFLNAL--------------------------QQLGGSHVATPKQIRDHMKVDGLTN--------------------------------------------------------------------------------------------------------------------------------DEVKSHLQKYRLHTRRPAATSVAAQSTGN-----QQ--------------------------------------------QPQFVVVGGIWVPSSQDFPPPSDVANKGGVYAPVAVAQSPKRSLERSCNSPAASSST---------------NTNTSTPVS*-----------------------------------------------------------------------------------------------------------------------------------------------------------------------------------------------------------------------------------------------------
>AT1G75250
----------------------------------------------------------------------------------------------------------------------------------------------------------------------------------------------------------------------------------------------------------------------------------------------------------------------------------MASNSRSSIS-------------------------------------------------------------------------------------------------------------------------------------------------------------------------------------------------------------PWT-----FS---------QNKM--------------------------------------------------------------------------------------------------------------------------------F-------ERA---------------------------------------------LAVYDK-----DT-------------------------------PD------------------------------------------------------------------------------------------------R---------------------------------W--HN--VAK-A-------VG-GKTV------EEVKR-HYDI--------------------------------L---VEDL-----------------------------------------INIETGR----------------------------------------------------------------------------------------------------------------------------------------------------------------------------------------------------------------------------------------------------------------------------------------------------------------------------------------------------------------------------------------------------------------------------------------------------------------------VPLPNYK------------------------TFESNS--------------------------RSINDFDTRYITKYLYMMLSIYFDN----------------------------------------------------------------------------------------------------------------------------------------------------------------------------------------------------------------------------------------------------HSSDFEKFSQKVLVSYISLV*------------------------------------------------------------------------------------------------------------------------------------------------------------------------------------------------------------------------------------------------------------------------------
>AT1G74840
-----------------------------------------------------------------------------------------------------------------------------------------------------------------------------------------------------------------------------------------------------------------------------------------------------------------------------MADGSTSSSESTTAC---------------------------------------------------------------------------------------------------------------------AG--------------------------------------------------------------------------------------SGTRREIMLF---------GVRV--------------------------------VL----DPMRKC-----------------VSLNNLSDYEQTAETPKIDGEDRD---------------------------------------------------EQD---------------------------------------------MNKTPAGYASADE----A-LPM-----------SSS----NGK-IE-R--------------------KR----G-------------------VPWTEE----EHKLF---L--LGLQRVGKGD---------------------------------------------------W--KG--ISRNF-------VK-TRTS------TQVAS-HAQK------------------------------YFL---RRSN-----------------------------------------LNRRRRR----------------------------------------------------------------------------------------------------SSLFDMTTDTVIPM-------------------------------------------------------------------------------------------EEDHQVLIQENTSQSSS----------------------------------------------------------------------------------------------------------------------------------------------PVPEINNFSIH----------------------------------------------------------PVMQVFPE-------------FPVPTGN------------------------QSYGQL-------------------------------TSSNLINLVPLTFQSSPAPL--------------------------------------------------------------------------------------------------------------------------------------------------------SLNLS-----LA-----------------------------------------------------------------------------------------SSNLNEPSPSMH---------------PAFNTIGVA*-----------------------------------------------------------------------------------------------------------------------------------------------------------------------------------------------------------------------------------------------------
>AT3G13040
-----------------------------------------------------------------------------------------------------------------------------------------------------------------------------------------------------------------------------------------------------------------------------------------------------------------------MYIKAIMNRHRLLSAATDECN------------------------------------KKLGQACSSSLS-------------------------------------------------------------------------------------------------------------------------------------------------------------PVHNFLNVQP---------EHRK-----------------------------------------TPF-----------------IRS------------QSPDSPGQL-------------W-------------------------------------PKN-------------------SSQST---------------------FSRSST-----FC----TNLYLSSSSTSETQKHLGNSLP-FLPDPS-------------------------------------------------SYTHS----ASGVESARSPSIFTEDLGN-------------------Q----------------------------------------CDG------------GNSG------SLLKD-FLNL------------------------------------SGDA--------------------CSDGDFHDFGCSNDSYCLSDQMELQFLS----------------DELELAITDRAE---------------------------------------------------------------TPRLDEIYETPLASNPVTRLSPS-------------------------------------------------------------------------------------------QSCVPGAMSVDVVSSHP----------------------------------------------------------------------------------------------------------------------------------------------SPGSAANQKSRMR-------------------------------------WTPELHESFVKAVIKLEGPEKATPKAVKKLMNVEGLTIYHVKSHLQK------------------------YRLAKY--------------------------MPEKKEEKRTDNSEEKKLALSKSEA-------------------------------------------------------------------------------------------------------------------------------DEKKKGAIQLTEALRMQMEVQKQLHEQLEV-----QR--------------------------------------------VLQLRIEEHAKYLEKMLEEQRKTGRWISSSSQTVLSPSDDSIPDSQNMSKTKASSPQ---------------PPLPAENKASETEDDKCESPQKRRRLENIAESEDPKR*-------------------------------------------------------------------------------------------------------------------------------------------------------------------------------------------------------------------------
>AT3G16350
--------------------------------------------------------------------------------------------------------------------------------------------------------------------------------------------------------------------------------------------------------------------------------------------------------------------------MTRRCSHCSNNGHNSRTC----------------------------PTRGGGTCGGSGGGGGGGGG---------------------------------------------------------------------GG--------------------------------------------------------------------------------------SGS-----SSAVKLFGVRLTDGS--------------------------------II----KKSASM------------------------------------GNLSA-------------LA----------------------------VAAAAATHHRL-------------------SPSSP---------------------LATSNLNDSPLSDHARYSNLHH-----------NEG----YLS-DDPAHGSGSSHRRGER--------KR----G-------------------VPWTEE----EHRLF---L--VGLQKLGKGD---------------------------------------------------W--RG--ISRNY-------VT-SRTP------TQVAS-HAQK-------------------------------YF---IRHT-------------------SSSRRKRRSSLFDMVTDEMVTDSSPTQEE---------------QTLNGSSPSKEPE------------------------------------------------------------------------KKSYLPSLELSLNN-------------------------------------------------------------------------------------------TTEAEEVVATAPRQEKS----------------------------------------------------------------------------------------------------------------------------------------------QEAIEPSNGVS----------------------------------------------------------PMLVPGGF-------------FPPCFPV------------------------TYTIWL--------------------------PASLHGTEHALNAETSSQQHQVLKP--------------------------------------------------------------------------------------------------------------------------------------------------KPGFAKERVNM-----DE-----------------------------------------------------LVGMSQLSIGMATRHETETSPSPLSLRLEPSRPSAFHSNGSVNGADLS---------------KGNSAIQAI*-----------------------------------------------------------------------------------------------------------------------------------------------------------------------------------------------------------------------------------------------------
>AT3G10760
----------------------------------------------------------------------------------------------------------------------------------------------------------------------------------------------------------------------------------------------------------------------------------------------------------------------------------MREDDSDWFA-------------------------------------------------------------------------------------------------------------------------------------------------------------------------------------------------------------RWEEELPSPE---------E-----------------------------------LM----PISQSL-----------------ISPDLALAFDIRTPNH---GNGNS-------------------------NQPHHHHHHQTTPPTPSQLQLPSSQANSS-------------------AEFAADSAD-----------------LGSGGA-----AGDEPAR-----------------T----LKR-PR-L-----------------------------------------------VWTPQ----LHKRF---V--DAVAHLGIKNAVP--------------K------------------------------------TIMQLMS---------VD-GLTR------ENVAS-HLQK----------------------------YRLYL---KRMQ-------------------GLSSG-------------GGAGSDPATDR----------------LFASSPVPAHFL------------------------------------------------------------------------HPNRVPSSDHFMPS-------------------------------------------------------------------------------------------FVPIATLQQQQQMAAAA----------------------------------------------------------------------------------------------------------------------------------------------AAAAAANPHLQ-------------------------------------------------------------------------------PPQFHRQ--------------------------------------------------------IAAAHFGSPTNGGFSSPTSNGQFGS--------------------------------------------------------------------------------------------------------------------------------------------------------PTSNG-----FG------------------------------------------------SPTTNGKFDPSFLAVRQTQQQPIQRMSTPSLHSPVSNYVEDLESANANGGRTV---------------LTLFPTRDD*-----------------------------------------------------------------------------------------------------------------------------------------------------------------------------------------------------------------------------------------------------
>AT3G10590
-------------------------------------------------------------------------------------------------------------------------------------------------------------------------------------------------------------------------------------------------------------------------------------------------------------------------------------MASSP---------------------------------------------------------------------------------------------------------------------------------------------------------------------------------------------------------------RWT----------------EDDN---------------------------------------------------------------------------------------------------------------------------------------------------------------------------------------------------------RRFKS------------------ALS----------------------------------------------------QFPPD----NKRLV---------------------------------N----------------------------------------VAQ-H-------LP--KPL------EEVKY-YYEK-------------------------------LV---NDVY----------------------------------------------------------------------------------------------------------------------------------------------------LPKPLENVTQHLQK-------------------------------------------------------------------------------------------PMEMEEMKYMYEKMAND-------------------------------------------------------------------------------------------------------------------------------------------VNQMPEYVPLAESS-------------------------------------------------------------------------------QSKRRKK------------------------DTPNPW--------------------------TEEEHRLFLQGLKKYGEGASTLTST--------------------------------------------------------------------------------------------------------------------------------------------------------NFVKT---------------------------------------------------KTPRQVSSHAQYYKRQKSDNKKEKRRSIFDITLESTEGNPDSGNQNPPDDDDPSQGQ---------------GTCLGV*--------------------------------------------------------------------------------------------------------------------------------------------------------------------------------------------------------------------------------------------------------
>AT3G25790
-------------------------------------------------------------------------------------------------------------------------------------------------------------------------------------------------------------------------------------------------------------------------------------------------------------------------MIKNLSNMKNDNQKREKCC-------------EYIEALEEERRKINVFQRELPLC---VELVTQAIE-------------------------------------------------------------------------------------------------------------------------------------------------------------AYKREISGTS---------TDNL-------------------------------------------Y------------------------------------GQSEC-------------------------S-------------------------EQT---------------------------------------------TGECGR-----ILDLFIP-IKH-----------SST----SIE-EEVD--------------------DK-------------------------DDDDE----EHQSHETDIDFDDKNMKSE-----------------------------------------------------W------LKSVQ-------LW-NQSD------AVVSN-NRQD-------------------------------RSQEKTETL------------------------------------VELIKINDEAAK----------------KNNNIKSPVTTS----------------------------------------------------------------------DGGSGGGGGRRGQRKN-------------------------------------------------------------------------------------------RRCWSQELHRRFLNALK----------------------------------------------------------------------------------------------------------------------------------------------QLGGPHVATPK-----------------------------------------------------------QIRDIMKVDGLTNDEVKSHLQKYRLHA------------------------RRPSQT--------------------------TPNNRNSQTQHFVVVGGIWVPQTNH-----------------------------------------------------------------------------------------------------------------------------------------------------STANAVNA-----VA--------------------------------------------SGETTGIYGPMVSSLPSEWPRHSNFGRKISEDRSRCSNNGFFRCSSPAMSCSTRTKT---------------KDAKIIS*-------------------------------------------------------------------------------------------------------------------------------------------------------------------------------------------------------------------------------------------------------
>AT3G10585
-------------------------------------------------------------------------------------------------------------------------------------------------------------------------------------------------------------------------------------------------------------------------------------------------------------------------------------MALIP---------------------------------------------------------------------------------------------------------------------------------------------------------------------------------------------------------------PWT-----RD---------NDKR--------------------------------FE----------------------------------------------------------------------------------------------L-------ALV---------------------------------------------IFPEGS-----------------------------------------------------------------------------------------PYFLE----------------------------------------------------------------------------Y------IAE---------FL-QKPL------EEVKY-YYDA-------------------------------IL---VYDV-------------------------------------------------------------------------------------------------------------------------------------------------------VLIESGKYALP-------------------------------------------------------------------------------------------KYPEAYYVSLTEATESK----------------------------------------------------------------------------------------------------------------------------------------------------------------------------------------------------------------------------------------HGETNQI------------------------PRIIPW--------------------------TEEEHREFVTSTQVASHAQKYDKRQ---------------------------------------------------------------------------------------------------------------------------------------------------------------------------------------------------------------------------------KLDSKKRKRWSVLDITLESTKGKSDFGDVDDDDVLMYISD---------------DDD*-----------------------------------------------------------------------------------------------------------------------------------------------------------------------------------------------------------------------------------------------------------
>AT3G24120
-----------------------------------------------------------------------------------------------------------------------------------------------------------------------------------------------------------------------------------------------------------------------------------------------------------------------------MYSAIRSLPLDGGHV---------------------------------------------------------------------------------------------------------------------GG-------------------------------------------------------------------------------------------------------------------------------------------------------DY--------------------------------H---GPLDG---------------------------------------------------------------------------------------------------TNLPGD-----AC------LVL-----------TTD--------PK----------------------PR------------------------LRWTTE----LHERF---V--DAVTQLGGPDKATP-------------K------------------------------------TIMRTMG---------VK-GLTL------YHLKS-HLQK------------------------------FRL---GRQA--------------------GKESTENSKDASCVGESQDTGSSSTSSM----------------RMAQQEQNEGYQ---------------------------------------------------------------------VTEALRAQMEVQRRLHD----------------------------------------------------------------------------------------QLEYGQVQRRLQLRIEAQGK----------------------------------------------------------------------------------------------------------------------------------------------YLQSILEKACKAF-----------------------------------------------------------------------------DEQAATF------------------------AGLEAA--------------------------REELSELAIKVSNSSQGTSVPYFDA------------------------------------------------------------------------------------------------------------------------------------------------------------------TK--------------------------------------------MMMMPSLSELAVAIDNKNNITTNCSVESSLTSITHGSSISAASMKKRQRGDNLGVGY---------------ESGWIMPSSTIG*--------------------------------------------------------------------------------------------------------------------------------------------------------------------------------------------------------------------------------------------------
>AT3G12730
-----------------------------------------------------------------------------------------------------------------------------------------------------------------------------------------------------------------------------------------------------------------------------------------------------------------------------------MMQSREEIR--------------------------------------------------------------------------------------------------------------------------------------------------------------------------------------------------------------------------------DDSS----------------------------------------------------------------------------------------------------------------------------------------SGL---------------------------------------------VLTTDP-----KP----R-LRW---------------------------------------------------------------------------TTE----LHERF---V--DAVTHLGGPEKATP-------------K------------------------------------TIMRVMG---------VK-GLTL------YHLKS-HLQK------------------------------FRL---GKQP-----------------------------------------HKEHSQN----------------------------------------------------------------------------------------------------HSICIRDTNRASML-------------------------------------------------------------------------------------------DLRRNAVFTTSPLIIGR----------------------------------------------------------------------------------------------------------------------------------------------NMNEMQMEVQRRI-----------------------------------------------------------------------------EEEVVIE------------------------RQVNQR--------------------------IAAQGKYMESMLEKACETQEASLTK-----------------------------------------------------------------------------------------------------------------------------------------------------------------------------------------------------------------DYSTLFFDRTNICNNTSSIPIPWFEDHFPSSSSMDSTLILPDINSNFSLQDSRSSI---------------TKGRTVCLG*-----------------------------------------------------------------------------------------------------------------------------------------------------------------------------------------------------------------------------------------------------
>AT3G10113
-------------------------------------------------------------------------------------------------------------------------------------------------------------------------------------------------------------------------------------------------------------------------------------------------------------------------------MVMMIIIYTEPEI-------------------------------------------------------------------------------------------------------------------------------------------------------------------------------------------------------------SLF-----PL---------QDRS------------------------------------------EE-----------------LSS------------NVENGSCNS---------------------------------------------------NEG---------------------------------------------INPETS-------------SHW-----------IENVV--KVRKPYTVTKQ-----------------RE-------------------------KWSEE----EHDRF---L--EAIKLYGR-------------------G---------------------------------W--RQ--IQE-H-------IG-TKTA------VQIRS-HAQK-------------------------------FFSKMAQEA-------------------DSRSEGSVKAIVIPPPRPKRKPAHPYPRK----------------SPVPYTQSPPPN----------------------------------------------------------------------LSAMEKGTKSPTSVLS-------------------------------------------------------------------------------------------SFGSEDQNNYTTSKQPF------------------------------------------------------------------------------------------------------------------------------------------KDDSDIGSTPISSITLF-----------------------------------------------------------------------------GKIVLVA------------------------EESHKP--------------------------SSYNDDDLKQMTCQENHYSGMLVDT--------------------------------------------------------------------------------------------------------------------------------------NLSLGVWETFCTGSNAFGSVTEA---------------------------------------------------SENLEKSAEPISSSWKRLSSLEKQGSCNPVNASGFRPYKRCLSEREVTSSLTLVASD---------------EKKSQRARIC*----------------------------------------------------------------------------------------------------------------------------------------------------------------------------------------------------------------------------------------------------
>AT3G10580
--------------------------------------------------------------------------------------------------------------------------------------------------------------------------------------------------------------------------------------------------------------------------------------------------------------------------------------MDAAIP-------------------------------------------------------------------------------------------------------------------------------------------------------------------------------------------------------------IWK-----RD---------DDKR--------------------------------FE----LALVRF-----------------PAE----------------GSPDF-------------LE----------N-----------------I-------AQF---------------------------------------------LQKPLK-----EV----Y-SYYQALVDDVTLIESGK----YPL-PKYPEDDYVSLPEATKSKTQGTGKKK----G-------------------IPWSPE----EHRLF---L--DGLNKYGKGD---------------------------------------------------W--KS--ISREC-------VT-SRSP------MQVAS-HAQK-------------------------------YF---LRQK------------------------------------------NKKGKR----------------------------------------------------------------------------------------------------FSIHDMTLGDAENV-------------------------------------------------------------------------------------------TVPVSNLNSMGQQPHFD----------------------------------------------------------------------------------------------------------------------------------------------DQSPPDHYQDY-------------------------------------------------------------------------------FSQSNVT------------------------IPGCNM-------------------------------HFMGQQPRFGDQIPPGEYHP--------------------------------------------------------------------------------------------------------------------------------------------------------YSRDN-----VT-----------------------------------------------------VTGSNLNSIGQQPHFNDQISPDQYGRYLQENFGFFDDDGEDDGSLASF---------------QQLYKA*--------------------------------------------------------------------------------------------------------------------------------------------------------------------------------------------------------------------------------------------------------
>AT3G09600
-----------------------------------------------------------------------------------------------------------------------------------------------------------------------------------------------------------------------------------------------------------------------------------------------------------------------------MSSSPSRNPTNAEAP-------------------------------------------------------------------------------------------------------------------------------------------------------------------------------------------------------------PPP-----PT---------STDA-------------------------------------------------------------VAE----------------GS-----------------------------------------------------------------------------------------------------------------SK----K-VRK-------------P----YTI-TK----------------------SR---------------------E---SWTEE----EHDKF---L--EALQLFDR-------------------D---------------------------------W--KK--IED-F-------VG-SKTV------IQIRS-HAQK-------------------------------YFLKVQKNG-------------------------------------TLAHVPPPRPK-----RKAAH------PYPQKASKNAQM------------------------------------------------------------------------PLQVSTSFTTTRNG-------------------------------------------------------------------------------------------DMPGYASWDDASMLLNR----------------------------------------------------------------------------------------------------------------------------------------------VISPQHELATL-R------------------------------------GAEA----------------DIGSKGLL-------------NVS----------------------------SPSTSG--------------------------MGSSSRTVSGSEIVRKAKQPPVLHG-------------------------------------------------------------------------------------------------------------------------------------VPDFAEVY-----NFIGSVFDPET-----RG--------------------------------------------HVEKLKEMDPINFETVLLLMRNLTVNLSNPDLESTRKVLLSYDNVTTELPSVVSLVK---------------NSTSDKSA*------------------------------------------------------------------------------------------------------------------------------------------------------------------------------------------------------------------------------------------------------
>AT3G04030
----------------------------------------------------------------------------------------------------------------------------------------------------------------------------------------------------------------------------------------------------------------------------------------------------------------------------MYYQNQHQGKNILSSS---------------------------------------------------------------------------------------------------------------------RM--------------------------------------------------------------------------------------HIT-----SE---------RHPF--------------------------------LR----------------------------------------------GNSPG-------------------------D-------------------------SGL---------------------------------------------ILSTDA-----KP----R-LKW-------------T--------PD----------------------------------------------------------LHERF---I--EAVNQLGGADKATP-------------K------------------------------------TIMKVMG---------IP-GLTL------YHLKS-HLQK------------------------------YRL---SKNL------------------NGQANNSFNKIGIMTMMEEKTPDADEIQSE----------------NLSIGPQPNKNS--------------------------------------------------------------------PIGEALQMQIEVQRRLHE-------------------------------------------------------------------------------------------QLEVQRHLQLRIEAQGK----------------------------------------------------------------------------------------------------------------------------------------------YLQSVLEKAQETL-----------------------------------GRQNLGAAGIEAAKVQLSELVSKVSAEYPNSSFLEPKELQNLCSQQMQT------------------------NYPPDCSLESCLTSSEGTQKNSKMLENNRLGLRTYIGDSTSEQKEIMEEPLFQRMEL--------------------------------------------------------------------------------------------------------------------------------TWTEGLRGNPYLSTMVSEAEQRISYSERS---------------------------------------------------PGRLSIGVGLHGHKSQHQQGNNEDHKLETRNRKGMDSTTELDLNTHVENYCTTRTKQ---------------FDLNGFSWN*-----------------------------------------------------------------------------------------------------------------------------------------------------------------------------------------------------------------------------------------------------
>AT5G29000
----------------------------------------------------------------------------------------------------------------------------------------------------------------------------------------------------------------------------------------------------------------------------------------------------------MTLANDFGYSTAMSSSYSALHTSVEDRYHKLPNS-------------------------------------------------------------------------------------------------------------------------------------------------------------------------------------------------------------FWV-----SS---------GQEL--------------------------------MNNPVPCQSVSG------------------------------------GNSGG-------------YL----------------------------F-------PSS---------------------------------------------SGYCNVSAVLPHG----RNLQNQPPVSTVPRDRLAMQDCPLIAQSSLI-----------------------------------------------NHHPQEFIDPLHEF---FDFSDHVPVQN--------------------------------------------------------LQAESSGVR-------VD-SSVE------LHKKS-EWQD-------------------------------WA---DQLI----------------------------------------SVDDGSEP----------------NWSELLGDSSSH------------------------------------------------------------------------NPNSEIPTPFLDVP-------------------------------------------------------------------------------------------RLDITANQQQQMVSSED----------------------------------------------------------------------------------------------------------------------------------------------QLSGRNSSSSVAT-------------------------------SKQRMRWTPELHEAFVEAVNQLGGSERATPKAVLKLLNNPGLTIYHVKSHLQK------------------------YRTARY--------------------------KPETSEVTGEPQEKKMTSIEDIKSL---------------------------------------------------------------------------------------------------------------------------------DMKTSVEITQALRLQMEVQKRLHEQLEI-----QR--------------------------------------------SLQLQIEKQGRYLQMMFEKQQKIQDNKSSSSEASPKQCNGSFAEVEVGLETLTGDQN---------------ESASASRKRVRED*-------------------------------------------------------------------------------------------------------------------------------------------------------------------------------------------------------------------------------------------------
>AT5G05090
----------------------------------------------------------------------------------------------------------------------------------------------------------------------------------------------------------------------------------------------------------------------------------------------------------------------------------MREEDSNWFA-------------------------------------------------------------------------------------------------------------------------------------------------------------------------------------------------------------KWEEELPSPE---------E-----------------------------------LI----PLSQSL-----------------ITPDLAIAFDLHRNNN---SNSGQ-------------------------P-----------------LPQTTPPQPNS-----------------------S---------------------AEIAGDSTGDEPA----R-----------------T----LKR-PR-L-----------------------------------------------VWTPQ----LHKRF---V--DAVAHLGIKNAVP--------------K------------------------------------TIMQLMS---------VD-GLTR------ENVAS-HLQK------------------------------------YRLY-----------------------------------------LKRMKSG----------------------------------------------------------------------------------------------------GGGGGSGDSDHLFA-------------------------------------------------------------------------------------------SSPVPPHFLHPTSRQSS----------------------------------------------------------------------------------------------------------------------------------------------DLFIPSFVPIS-------------------------------------------------------------------------------TQQQHIA--------------------------------------------------------APPSQFLHRQISAVNFTSPTKATDQ------------------------------------------------------------------------------------------------------------------------------------------------------------------------------------------------------------------------------AMFLARQQSELQQPVFKPSSLHLHSQVANYTQDLKSGAKTVLT---------------LFPTRDD*-------------------------------------------------------------------------------------------------------------------------------------------------------------------------------------------------------------------------------------------------------
>AT5G17300
---------------------------------------------------------------------------------------------------------------------------------------------------------------------------------------------------------------------------------------------------------------------------------------------------------------------------MASSPLTANVQGTNASL---------------------------------------------------------------------------------------------------------------------RN--------------------------------------------------------------------------------------RDE-----ET---------ADKQ--------------------------------IQ----FNDQSF------------------------------------GG-ND-------------YA------------------------------------PKV--------------------------------------------------------------R-KPY------------------TIT-KE----------------------RE-------------------------RWTDE----EHKKF---V--EALKLYGR-------------------A---------------------------------W--RR--IEE-H-------VG-SKTA------VQIRS-HAQK-------------------------------FFSKVAREA-------------------TGGDGSSVEPIVIPPPRPKRKPAHPYPRK---------------FGNEADQTSRSVS------------------------------------------------------------------------PSERDTQSPTSVLS-------------------------------------------------------------------------------------------TVGSEALCSLDSSSPNR----------------------------------------------------------------------------------------------------------------------------------------------SLSPVSSASPPAA------------------------------LTTTANAPEELETLKLELFPSERLLNRESSIKEPTKQSLKLFGKTVLVSDSGMS------------------------SSLTTS--------------------------TYCKSPIQPLPRKLSSSKTLPIIRN-----------------------------------------------------------------------------------------------------------------------------------SQEELLSCWIQVPLKQEDVENRCLDS-----GK--------------------------------------------AVQNEGSSTGSNTGSVDDTGHTEKTTEPETMLCQWEFKPSERSAFSELRRTNSESNS---------------RGFGPYKKRKMVTEEEEHEIHLHL*--------------------------------------------------------------------------------------------------------------------------------------------------------------------------------------------------------------------------------------
>AT5G47390
--------------------------------------------------------------------------------------------------------------------------------------------------------------------------------------------------------------------------------------------------------------------------------------------------------------------------MTRRCSHCNHNGHNSRTC------------------------------------------PNRGVKLFGV---------------------------------------------------------------------------------------------------------------------------------------------------------RLT----------------EGSI--------------------------------RK----SASMGN-----------------LSHYTGSGSGGHGTGSNTPGSPGD-------------------------------------------V-------PDH---------------------------------------------VAGDGY-----AS----E-----------------D----FVA-GSSS--------------------SRERKKG-------------------TPWTEE----EHRMF---L--LGLQKLGKGD---------------------------------------------------W--RG--ISRNY-------VT-TRTP------TQVAS-HAQK-------------------------------YF---IRQS----------------------------------------NVSRRKRR---------------SSLFDMVPDEVGD-----------------------------------------------------------------------IPMDLQEPEEDNIPV-------------------------------------------------------------------------------------------ETEMQGADSIHQTLAPS----------------------------------------------------------------------------------------------------------------------------------------------SLHAPSILEIEEC--------------------------------------------------------ESMDSTNSTT-----------GEPTATA------------------------AAASSS--------------------------SRLEETTQLQSQLQPQPQLPGSFPI---------------------------------------------------------------------------------------------------------------------------------LYPTYFSPYYPFPFPIWPAGYVPEPPKK-----EE-----------------------------------------THEILRPTAVHSKAPINVDELLGMSKLSLAESNKHGESDQSLSLKLGGGSSSRQSAFHPN---------------PSSDSSDIKSVIHAL*-----------------------------------------------------------------------------------------------------------------------------------------------------------------------------------------------------------------------------------------------
>AT5G59570
-----------------------------------------------------------------------------------------------------------------------------------------------------------------------------------------------------------------------------------------------------------------------------------------------------------------------------------------------------------------------------------------------------------------------------------------------------------------MG---------------------------------------------------------------------------------------------------------KEVM--------------------------------VS--------DY------------------------------------GDDDG-------------------------E-------------------------------------------------------------------------DAGGGD-----EY----RIPEW------------------EIGLPNGD-----------------------------------------------DLTPL----SQYLV------PSILALAF--------------------------------------------------------SM--IPE-R----------SRTI------HDVNR-ASQI-------------------------------TLSSLRSST----------------------NASSVMEEVVDRVESSVPGSDPKKQK----------------KSDGGEAAAVED------------------------------------------------------------------------STAEEGDSGPEDAS-------------------------------------------------------------------------------------------GKTSKRPRLVWTPQLHK----------------------------------------------------------------------------------------------------------------------------------------------RFVDVVAHLGIKN----------------------------------------------------------AVPKTIMQLMNVEGLTRENVASHLQK------------------------YRLYLK--------------------------RIQGLTTEEDPYSSSDQLFSSTPVP---------------------------------------------------------------------------------------------------------------------------------------------------PQSFQDGGGS---------------------------------------------------NGKLGVPVPVPSMVPIPGYGNQMGMQGYYQQYSNHGNESNQYMMQQNKFGTMVTYPS---------------VGGGDVNDK*-----------------------------------------------------------------------------------------------------------------------------------------------------------------------------------------------------------------------------------------------------
>AT5G47290
----------------------------------------------------------------------------------------------------------------------------------------------------------------------------------------------------------------------------------------------------------------------------------------------------------------------------------------------------------------------------------------------------------------------------------------------------------------------------------------------------------------------------------------------------------------------------------------------------------------MA----------------------------------------------GT-------------------------------------------------------------------------------------------------------------------------MKW-------------------------------------------------------------------------TWEEN----KAFEV------ALVQVPDS-------------------P------------------------------------AKLEIIA---------AQ-MRTSV-----DEIKY-HYDK-------------------------------LL-----------------------------------------------------------------------------------------------------------------------------------------------------------------------QD-------------------------------------------------------------------------------------------IAVIESGRDVVPEYSPR----------------------------------------------------------------------------------------------------------------------------------------------------------------------------------------------------------------------------------------SATPIVA------------------------KKGTRW-------------------------------------SAQEHESYDESLI*-------------------------------------------------------------------------------------------------------------------------------------------------------------------------------------------------------------------------------------------------------------------------------------------------------------------------------------------------------------------------------------------------------------------------------------------------------------------------------------------------------------------------------------------------------
>AT5G52660
-------------------------------------------------------------------------------------------------------------------------------------------------------------------------------------------------------------------------------------------------------------------------------------------------------------------MVSRNSDGYFLDPTGMTVPGLGPSF-----------------------------------------TAAVSSS---------------------------------------------------------------------SS--------------------------------------------------------------------------------------PTT----------------SSTA-------------------------------------------------------------VAV----------------ADVTA---------------------------------------------------------------------------------------------------MVSSSEEDLSKKI----R-KPY------------------TIT-KS----------------------RE-------------------------SWTEP----EHDKF---L--EALQLFDR-------------------D---------------------------------W--KK--IEA-F-------IG-SKTV------IQIRS-HAQK-------------------------------YFLKVQKSG-------------------------------------TGEHLPPPRPK----------------RKAAHPYPQKA-------------------------------------------------------------------------HKNVQLQVPGSFKS-------------------------------------------------------------------------------------------TSEPNDPSFMFRPESSS----------------------------------------------------------------------------------------------------------------------------------------------MLMTSPTTAAA----------------------------------------------------------APWTNNAQTISF---------TPLPKAG------------------------AGANNN--------------------------CSSSSENTPRPRSNRDARDHGNVGH----------------------------------------------------------------------------------------------------------------------------------------SLRVLPDFAQVYGFIGSVFDP-----YA-------------------------------------------SNHLQKLKKMDPIDVETVLLLMRNLSINLSSPDFEDHRRLLSSYDIGSETATDHGGVN---------------KTLNKDPPEIST*--------------------------------------------------------------------------------------------------------------------------------------------------------------------------------------------------------------------------------------------------
>AT5G06800
------------------------------------------------------------------------------------------------------------------------------------------------------------------------------------------------------------------------------------------------------------------------------------------------------------------MMDNINFEFSNASQGSRLQLQQQPPQ-------------------------------------------------------------------------------------------------------------------------------------------------------------------------------------------------------------PFNL---------------QDLN--------------------------------MI--------QY--------------------------------NQPSSP----------------WT----------T-------------------------ETF---------------------------------------------SGLTPY-----DCTANQS-FPV-----------QCS----SSK-PYPS-----------------------------------------------SFHPY----HHQSS------DSPSLDQS-----------------------------------------------------V--SMIPMQP---------LP----D------QYMKP-LYQR-------------------------------SC---SNDF------------------------AATNASSASYSLSFEASHDPQELC----------------RRTYSNSNVTHL------------------------------------------------------------------------NFTSSQHQPKQSHP-------------------------------------------------------------------------------------------RFSSPPSFSIHGGSMAP----------------------------------------------------------------------------------------------------------------------------------------------NCVNKTRIRWTQD-----------------------------------------LHEKFVECVNRLGGADKATPKAILKRMDSDGLTIFHVKSHLQK------------------------YRIAKY--------------------------MPESQEEFCVAGKFEKRACAKELSQ--------------------------------------------------------------------------------------------------------------------------------LDTRTGVQIKEALQLQLDVQRHLHEQLEI-----QR--------------------------------------------NLQLRIEEQGKQLKMMMEQQQKNKESLLKKLPDAEASLSLLDPHIHSPPSPFLVHDA---------------EALMLTSYEDTQLQSTKS*--------------------------------------------------------------------------------------------------------------------------------------------------------------------------------------------------------------------------------------------
>AT5G61620
-------------------------------------------------------------------------------------------------------------------------------------------------------------------------------------------------------------------------------------------------------------------------------------------------------------------MVKETVTVAKTCSHCGHNGHNARTC-------------------------------LNGVNKASVKLFGVNIS---------------------------------------------------------------------SD--------------------------------------------------------------------------------------PIR-----PP---------EVTA--------------------------------LR--------KS-----------------LSLGNLDALLANDESN---GS-GD---------------------------------------------------PIA-----------------------A---------------------VDDTGY-----HSDGQIH-SKK-------------G----KTA-HE-K--------------------KK----G-------------------KPWTEE----EHRNF---L--IGLNKLGKGD---------------------------------------------------W--RG--IAKSF-------VS-TRTP------TQVAS-HAQK------------------------------YFI---RLNV-----------------------------------------NDKRKRR----------------------------------------------------------------------------------------------------ASLFDISLEDQKEK-------------------------------------------------------------------------------------------ERNSQDASTKTPPKQPI----------------------------------------------------------------------------------------------------------------------------------------------TGIQQPVVQGH-T-----------------------------------------------------------------------------QTEISNR------------------------FQNLSM--------------------------EYMPIYQPIPPYYNFPPIMYHPNYP------------------------------------------MYYA----------------------------------------------------------------------------------------------------------NPQVP-----VR------------------------------------------------------FVHPSGIPVPRHIPIGLPLSQPSEASNMTNKDGLDLHIGLPPQATGA---------------SDLTGHGVIHVK*--------------------------------------------------------------------------------------------------------------------------------------------------------------------------------------------------------------------------------------------------
>AT5G41020
--------------------------------------------------------------------------------------------------------------------------------------------------MAEEKKNKKKKSDAKVDSEETGEEFISEHSSMKDKEKKRKKNKRENKDGFTGEDMEITGRESEKLGDEVFIVKKKKKSKKPIRIDSEAVDAVKKKSKKRSKETKADSEAEDDGVEKKSKEKSKETKVDSEAHDGVKRKKKKSKKESGGDVIENTESSKVSDKKKGKRKRDDTDLGAEENIDKEVKRKNNKKKPSVDSDVEDINLDSTNDGKKKRKKKKQSEDSETEENGLNSTKDAKKRRKKKKKKKQSEVSEAEEKSDKSDEDLTTPSTSSKRVKFSDQVEFFPSDDDEGTEDDDEEEVKVVRGK-------------------------------------------------------------------------------------RFT-----KE---------EDEM--------------------------------VK----NAVLEY-----------------IDN------------HAL-GDEGI-------------------------K-----------------MVMECKAYPQ----------------------------------------------LKGCWK---EITS----A-LPW--------RTYNSV----YHR-AHTI--------------------FEAGSQG--------------------IWTKE----DIELV---M--EFQKTHGN-------------------D---------------------------------W--KT--LAD---------AM-GKHR------KHVKD-AWRR------------------------------GRLAGKKKGH-----------------------------------------WMREEYQ----------------NLFD--------------------------------------------------------------------------------LVNKDLRMKAFKEK-------------------------------------------------------------------------------------------HSKHGMLKDNIPWMAIS----------------------------------------------------------------------------------------------------------------------------------------------DVLETRDHVTC-C--------------------------------------------------------QKW------------------YEQLISP------------------------MVAKGM--------------------------WANVDDYRLLEELLKLDAACIDDVD-------------------------WD-----------------------------------------------------------------------------------------------------------------------------NLLEN-----RD------------------------------------------------------GEACRKRWNQMIIHIGVPKSKTFAEQVEILSDRYCPDIAEDREDFDN---------------RPYDPED*-------------------------------------------------------------------------------------------------------------------------------------------------------------------------------------------------------------------------------------------------------
>AtMYB100
-------------------------------------------------------------------------------------------------------------------------------------------------------------------------------------------------------------------------------------------------------------------------------------------------------------------------MKKNYQKKNIKVVSTSKYL------------------------------------------KKSDID---------------------------------------------------------------------KV--------------------------------------------------------------------------------------NWT-----ES---------EDIK--------------------------------LK--------EI-----------------MAL----------------GPKNK-------------WT----------K-----------------V-------AKK-----------------------F---------------------EGRTGK-----QC----R-ERW-----------Y-N----HAR-PNIK--------------------KT-------------------------AWSEE----EDQIL---I--EAHKVLGT-------------------K---------------------------------W--VE--IAQ-Q-------LP-GRSD------NNIKN-HWNT------------------------------------TKRR-----------------------------------------VQNKRGG-----------------------------------------------------------------------------------------------------TVNPVGNNILENY-------------------------------------------------------------------------------------------IRCITINNEDFLKTDGS----------------------------------------------------------------------------------------------------------------------------------------------YGEPTNIESDD-------------------------------------------------------------------------------DSKDMLY--------------------------------------------------------GEMNLSLETITTQTTKPLTNASTTS-------------------------------------------------------------------------------------------------------------------------------------------------------------------------------------------------------------------------------------------------PYVQMPEDNYTMEDCESLEDILEL---------------LRWWE*---------------------------------------------------------------------------------------------------------------------------------------------------------------------------------------------------------------------------------------------------------
>AtMYB118
----------------------------------------------------------------------------------------------------------------------------------------------------------------------------------------------------------------------------------------------------------------------------------------------------------------------------------------------------------------------------------------------------------------------------------------------------------------------------------------------------------------------------------------------------------------------------------------------------------------------------------------------------------------------------------------------------------------------------------------------------------------------------------------------------------------MLQ-KD-------------------------------------------------GWTEE----EDIIL---I--KAHKEIGN-------------------R---------------------------------W--AE--IAR-K-------LP-GRTE------NTIKN-HWNA------------------------------------TKRR-----------------------------------------QHSRRTK----------------GKDEISLSLGSN------------------------------------------------------------------------TLQNYIRSVTYNDD------------------------------------------------------------------------P------------------FMTANANANIGPRNMRG----------------------------------------------------------------------------------------------------------------------------------------------KGKNVMVAVSE--------------------------------------------------------------------------------------------------------------YDEGEC---------------------------KYIVDGVNNLGLEDGRIKMPSLAA--------------------------------------------------------------------------------------------------------------------------------------------------------MSASG-----SA------------------------------------------------------------STSGSASGSGSGVTMEIDEPMTDSWMVMHGCDEVMMNEIAL---------------LEMIAHGRL*-----------------------------------------------------------------------------------------------------------------------------------------------------------------------------------------------------------------------------------------------------
>AtMYB72
-----------------------------------------------------------------------------------------------------------------------------------------------------------------------------------------------------------------------------------------------------------------------------------------------------------------------------------MGKGRAPCC------------------------------------------DKNKVK---------------------------------------------------------------------RG--------------------------------------------------------------------------------------PWS-----PQ---------EDLT--------------------------------LI--------TF-----------------IQK------------H---GH-QN-------------WR----------S-----------------L-------PKL-----------------------A-----------G---------LLRCGK-----SC----R-LRW-----------I-N----YLR-PD-V--------------------KR----G--------------------NFSKK----EEDAI---I--HYHQTLGN-------------------K---------------------------------W--SK--IAS-F-------LP-GRTD------NEIKN-VWNT-------------------------------HL---KKRL-----------------------------------------TPSSSSS----------------SLSSTHDQSTKA-----------------------------------------------------------------------DHDKNCDGAQEEIHS-------------------------------------------------------------------------------------------GLNESQNSATSSHHQGE----------------------------------------------------------------------------------------------------------------------------------------------CMHTKPEL----------------------------------------------------------------------------------HEVNGLN------------------------EIQFLL--------------------------DHDDFDDITSEFLQDNDILFPLDSL----------------------------------------------------------------------------------------------------------------------------------------------LHNHQTHISTQEMTR---------------------------------------------------EVTKSQSFDHPQPDIPCGFEDTNEESDLRRQLVESTTPNNEYDEWFNFIDNQTYFDD---------------FNFVGEVCL*-----------------------------------------------------------------------------------------------------------------------------------------------------------------------------------------------------------------------------------------------------
>AtMYB110
-------------------------------------------------------------------------------------------------------------------------------------------------------------------------------------------------------------------------------------------------------------------------------------------------------MDFSCFQEYPFEFHCRGTTFNGFRENNAVSETVEEFC-------------------------NKRRMQKKSDDLKTKKKKKQSVSRVCS-----------------------------------------------------------------RG--------------------------------------------------------------------------------------HWR-----IS---------EDTQ--------------------------------LM----ELVSVY------------------------------------GP-QN-------------WN----------H-----------------I-------AES-----------------------M---------------------QGRTGK-----SC----R-LRW-----------F-N----QLD-PRIN--------------------KR-------------------------AFSDE----EEERL---L--AAHRAFGN-------------------K---------------------------------W--AM--IAK---------LFNGRTD------NALKN-HWHV-------------------------------LM---ARKM----------------------------------------------------------------------------------------------------------------------------------------------------RQQSSSYVQRFNGS-------------------------------------------------------------------------------------------AHESNTDHKIFNLSPGL--------------------------------------------------------------------------------------------------------------------------------------------------------------------------------------------------------------------------------------------------------------------------------------------------------------SLLTLHICIEFNSVIVMR------------------------------------------------------------------------------------------------------------------------------------------------------------------------------------------------------------------------------------------------------YFRYLSLRNNELMVWSQK*------------------------------------------------------------------------------------------------------------------------------------------------------------------------------------------------------------------------------------------------------------------------------
>AtMYB3R2
----------------------------------------------------------------------------------------------------------------------------------------------------------------------------------------------------------------------------------------------------------------------------------------------------MTESIDLNRSESESDNNTDDVTPIFAIDDSSKGRVSGPTRRSTKGGWTAEEDQILTNVVKKYQGRNWKRIAECLPGSEENRRNDVQCQ---------------------------------------------------------HRWLKVLDPSLQKG--------------------------------------------------------------------------------------AWK-----KE---------EDEL--------------------------------LS----ELVKDY-----------------MEN----------------DR-PP-------------WS----------K-----------------I-------SKE-----------------------L---------------------PGRIGK-----QC----R-ERW-----------H-N----HLN-PTII--------------------KS-------------------------PWTRE----EELIL---V--QAQRGNGN-------------------K---------------------------------W--AE--IAK-L-------LP-GRTE------NNIKN-HWNC-------------------------------SV---KKRL----------------EQFPSNLFSGVVYGSKPSSGFEYNFFNQRNTM-------------VESCITSQIKEAAKS------------------------------------------------------------------------PQRDFLDLTLGLNW-------------------------------------------------------------------------------------------RSISSSTSSLRGEESVS----------------------------------------------------------------------------------------------------------------------------------------------SSVDSVCARLNAC-----------------------------------------------------------------------------LETPQNS------------------------NNDTVC--------------------------VKEVREMKERLRMAARTFDTPSIIS-------------------------------------------------------------------------------------------------------------------------------------KTSSPASGLKRLRQKYDTPFPTDA-----RS--------------------------------------------HMSSEEDHSVSASPSSKYRFVKRNTCSGSKPLERRLDFDFLLWDEHGRRNGIVNFSV---------------RILPQKSDLKSGLVRPFWLR*------------------------------------------------------------------------------------------------------------------------------------------------------------------------------------------------------------------------------------------
>AtMYB89
--------------------------------------------------------------------------------------------------------------------------------------------------------------------------------------------------------------------------------------------------------------------------------------------------------------------MYLFMYKCNIVLEETHVFQNTPCD-----------------VSLQRPFNGFGENNALPLRKMHQEEKKKKHR---------------------------------------------------------------------GG--------------------------------------------------------------------------------------HWT-----LS---------EDLK--------------------------------LK----ELVAVF------------------------------------GP-QN-------------WK----------F-----------------I-------GEK-----------------------M---------------------EPRTSL-----SC----R-QRW-----------F-N----QLD-PKIN--------------------KR-------------------------NFTDE----EEEKL---L--RAHILYGN-------------------K---------------------------------W--SK--IAK---------LFNRRTD------HAVKN-HWHS-------------------------------LM---NRII--------------------------------------------------------------------------------------------------------------------------------------------------------------RKQS-------------------------------------------------------------------------------------------ASDIRSFDNIQNYQTSN-----------------------------------------------------------------------------------------------------------------------------------------------------------------------------------------------------------------------------------------------------------------------FLPGLC--------------------------------------------LLNTKQ*-------------------------------------------------------------------------------------------------------------------------------------------------------------------------------------------------------------------------------------------------------------------------------------------------------------------------------------------------------------------------------------------------------------------------------------------------------------------------------------------------------------------------------------------------------
>AtMYB22
----------------------------------------------------------------------------------------------------------------------------------------------------------------------------------------------------------------------------------------------------------------------------------------------------------MGEPQLFDVPVLEGIKNTTNEIMNQLEDDKMKKT-----------------------------YENKKEASTSKYLKKSDIT---------------------------------------------------------------------KK--------------------------------------------------------------------------------------RWT-----ES---------EDIK--------------------------------LK--------EM-----------------VAL----------------EP-KK-------------WT----------K-----------------V-------AKH-----------------------F---------------------EGRTPK-----QC----R-ERW-----------H-N----HAR-PNVK--------------------KT-------------------------TWSEE----EDQIL---I--EVHKVIGA-------------------K---------------------------------W--IQ--ISE-Q-------LP-GRSY------NNVKN-HWNT------------------------------------TKRR-----------------------------------------VQNKSGR----------------------------------------------------------------------------------------------------------TVNRVGNN-------------------------------------------------------------------------------------------ILENYIRSITINNDDES----------------------------------------------------------------------------------------------------------------------------------------------DGEPTNIENYH-------------------------------------------------------------------------------DDSEDML------------------------YGEMNL-------------------------------SPEAITQTTKPLTDASTISP--------------------------------------------------------------------------------------------------------------------------------------------------------YIPMP-----KE--------------------------------------------------------------------------------------NYTLEVCESLEDYLE---------------LLRWWD*--------------------------------------------------------------------------------------------------------------------------------------------------------------------------------------------------------------------------------------------------------
>AtMYB80
-------------------------------------------------------------------------------------------------------------------------------------------------------------------------------------------------------------------------------------------------------------------------------------------------------------------------------------MGRIPCC------------------------------------------EKENVK---------------------------------------------------------------------RG--------------------------------------------------------------------------------------QWT-----PE---------EDNK--------------------------------LA--------SY-----------------IAQ------------H---GT-RN-------------WR----------L-----------------I-------PKN-----------------------A-----------G---------LQRCGK-----SC----R-LRW-----------T-N----YLR-PD-L--------------------KH----G--------------------QFSEA----EEHII---V--KFHSVLGN-------------------R---------------------------------W--SL--IAA-Q-------LP-GRTD------NDVKN-YWNT-------------------------------KL---KKKL-------------------------------------SGMGIDPVTHK----------------PFSHLMAEIT--------------------------------------------------------------------------TTLNPPQVSHLAEA-------------------------------------------------------------------------------------------ALGCFKDEMLHLLTKKR---------------------------------------------------------------------------------------------------------------------------------------------VDLNQINFSNHNPN------------------------------------------------------------PNNFHEIADNEAGKIKMDGLDHGN------------------------GIMKLW--------------------------DMGNGFSYGSSSSSFGNEERNDGSA--------------------------------------------------------------------------------------------------------------------------------------------------SPAVAAWRGHG---------------------------------------------------GIRTAVAETAAAEEEERRKLKGEVVDQEEIGSEGGRGDGMTMMRNHHHHQHVFNVDN----------------VLWDLQADDLINHMV*----------------------------------------------------------------------------------------------------------------------------------------------------------------------------------------------------------------------------------------------
>AtMYB73
--------------------------------------------------------------------------------------------------------------------------------------------------------------------------------------------------------------------------------------------------------------------------------------------------------------------------------MSNPTRKNMERI---------------------------------------------------------------------------------------------------------------------KG--------------------------------------------------------------------------------------PWS-----PE---------EDDL--------------------------------LQ--------RL-----------------VQK------------H---GP-RN-------------WS----------L-----------------I-------SKS-----------------------I---------------------PGRSGK-----SC----R-LRW-----------C-N----QLS-PEVE--------------------HR-------------------------AFSQE----EDETI---I--RAHARFGN-------------------K---------------------------------W--AT--ISR---------LLNGRTD------NAIKN-HWNS-------------------------------TL---KRKC--------------------SVEGQSCDFGGNGGYDGNLGEEQPLKRT---------------------ASGGGGV------------------------------------------------------------------------STGLYMSPGSPSGS-------------------------------------------------------------------------------------------DVSEQSSGGAHVFKPTV----------------------------------------------------------------------------------------------------------------------------------------------RSEVTASSSGE-------------------------------------------------------------------------------DPPTYLS-------------------------LSLPW--------------------------TDETVRVNEPVQLNQNTVMDGGYTA-------------------------------------------------------------------------------------------------------------------------------------ELFPVRKEEQVEVEEEEAKGISGG-----FG-----------------------------------------------GEFMTVVQEMIRTEVRSYMADLQRGNVGGSSSGGGGGGSCMPQSVNSRRVGFRE---------------FIVNQIGIGKME*--------------------------------------------------------------------------------------------------------------------------------------------------------------------------------------------------------------------------------------------------
>AtMYB3R-5
--------------------------------------------------------------------------------------------------------------------------------------------------------------------------------------------------------------------------------------------------------------------MSSSSNPPVCSPEKEERSEMKIEIQCMENKQPLAASCSSASEGSGCFFLKSPEIATPATVSSFPRRTSGPMR--------RAKGGWTPEEDETLRRAVEKYKGKRWKKIAEFFPERTEVQCLHRWQKVLNPELV-------------------------------------------------------KG--------------------------------------------------------------------------------------PWT-----QE---------EDDK--------------------------------IV----ELVKKY------------------------------------GP-AK-------------WS----------V-----------------I-------AKS-----------------------L---------------------PGRIGK-----QC----R-ERW-----------H-N----HLN-PGIR--------------------KD-------------------------AWTVE----EESAL---M--NSHRMYGN-------------------K---------------------------------W--AE--IAK-V-------LP-GRTD------NAIKN-HWNS-------------------------------SL---KKKL-----------------EFYLATGNLPPPASKFIVLKDIADGDRDSKQ----------------SSATKPFKDSDS---------------------------------------------------------------------LTQTSSGNTDSNEVGRD-------------------------------------------------------------------------------------------HFDSSSALLEEVAASRR------------------------------------------------------------------------------------------------------------------------------------------IGVNEYACSPVEYKPQL----------------------------PNLEPISEEVRINSKAYFERSIQRKVENGFGTPKHGNLYYKSPLDYYFPSEADLQH------------------------MYGYEC--------------------------GCSPGAASPVSLMTTPCNKDSGLTA-------------------------------------------------------------------------------------------------------------------------------------TRSPESFLREAARTFPNTPSIFRK-----RRKVVLAAKTDAVVVVNGVVKEVDRKEESKDMRKSLLLETTDNCSDDEELGLNGNAFNLSPPYRLRAKRTAVIKSRQLEFTSEKEKQPDNEIEFTSAKEKQPD---------------NEIKTSEEDKPV*--------------------------------------------------------------------------------------------------------------------------------------------------------------------------------------------------------------------------------------------------
>AtMYB64
---------------------------------------------------------------------------------------------------------------------------------------------------------------------------------------------------------------------------------------------------------------------------------------------------------MEEQKIQEKSLAHGAAPPLTAVERFLNGQKNEALCFKKQERSIDRPIVKTTRAIEIRNENKENMMFGPRKEKNLAVIGEIVVKGAAKDYTCKDITKKQPYKNII------------------------------------------------KG--------------------------------------------------------------------------------------QWT-----AD---------EDRK--------------------------------LI--------KL-----------------VMQ------------H---GE-RK-------------WA----------V-----------------I-------SEK-----------------------L---------------------EGRAGK-----QC----R-ERW-----------H-N----HLR-PDIK--------------------KD-------------------------SWSEE----EERLL---V--EAHTRIGN-------------------K---------------------------------W--AE--IAK---------LIQGRTE------NSIKN-HWNA------------------------------------TKRR--------------------QNSKRKHKRSKNADSNSDIDDLSPSAKR----------------PRILEDYIKNIE---------------------------------------------------------------------NNDKNNGENIMTTSGNN-------------------------------------------------------------------------------------------VLSTSNYDQFNSEDSTS----------------------------------------------------------------------------------------------------------------------------------------------SLLDDPYDEELVF-------------------------------------------------------------------------LKNIFENHSLE------------------------NINLSQ--------------------------GTEITQSSSSGFMIENPKPKPNLYN-------------------------------------------------------------------------------------------------------------------------------------NTFGTHLGAMVTEPANSSHLASDI---------------------------------------------------YLSDLLNGTASSSSSLTFLSSNNNEHAGENELLLPQANSTSERREMDLIEMLSGSTQ---------------GSNIWFPLF*-----------------------------------------------------------------------------------------------------------------------------------------------------------------------------------------------------------------------------------------------------
>AtMYB3R1
-------------------------------------------------------------------------------------------------------------------------------------------------------------------------------------------------------------------------------------------------------------------------------------------------------------MKREMKAPTTPLESLQGDLKGKQGRTSGPAR-------RSTKGQWTPEEDEVLCKAVERFQGKNWKKIAECFKDRTDVQCLHRWQKVLNPELV-------------------------------------------------------KG--------------------------------------------------------------------------------------PWS-----KE---------EDNT--------------------------------II----DLVEKY------------------------------------GP-KK-------------WS----------T-----------------I-------SQH-----------------------L---------------------PGRIGK-----QC----R-ERW-----------H-N----HLN-PGIN--------------------KN-------------------------AWTQE----EELTL---I--RAHQIYGN-------------------K---------------------------------W--AE--LMK-F-------LP-GRSD------NSIKN-HWNS-------------------------------SV---KKKLDSYYASGLLDQCQSSPLIALQNKSIASSSSWMHSNGDEGSSRPGVDAEESECSQASTVFSQSTNDLQDEVQRGNEE------------------------------------YYMPEFHSGTEQQISNAASHAEPYYPSFKDVKIVVPEISCETECSKKFQN-------------------------------------------------------------------------------------------LNCSHELRTTTATEDQL--------------------------------------------------------------------------------------------PGVSNDAKQDRGLELLTHNMDNGGKNQALQQDFQSSVRLSDQPFLSNSDTDPEAQTLITDEEC------------------------CRVLFPDNMKDSSTSSGEQGRNMVDPQNGKGSLCSQAAETHAHETGKVPALPWHPSSSEG------------------------LAGHNC--------------------------VPLLDSDLKDSLLPRNDSNAPIQGCRLFGATELECKTDTNDGFIDTYGHVTSHGNDDNGGFPEQQGLSYIPKDSLKLVPLNSFSSPSRVNKIYFPIDDKPAEKDKGALCYEPPRFPSADIPFFSCDLVPSNSDLRQEYSPFGIRQLMISSMNCTTPLRLWDSPCHDRSPDVMLNDTAKSFSGAPSILKKRHRDLLSPVLDRRKDKKLKRAATSSLANDFSRLDVMLDEGDDCMTSRPSESPEDKNICASPSIARDNRNCASARLYQEMIPIDEEPKETLESGGVTSMQNE---------------NGCNDGGASAKNVSPSLSLHIIWYQL*------------------------------------------------------------------------------------------------------------------------------------------------------------------------------------------------------------------------------------
>AtMYB121
----------------------------------------------------------------------------------------------------------------------------------------------------------------------------------------------------------------------------------------------------------------------------------------------------------------MLDWGVQGHHQKHDHDIYQQQHQQQGCR---------------------------------------------------------------------------------------------------------------------KG--------------------------------------------------------------------------------------PWT-----LE---------EDKL--------------------------------LA--------EY-----------------VTS------------H---GE-GR-------------WS----------T-----------------V-------AKC-----------------------A-----------G---------LNRSGK-----SC----R-LRW-----------V-N----YLR-PG-L--------------------KR----G--------------------QITPQ----EEGII---L--ELHSLWGN-------------------K---------------------------------W--ST--IAR-Y-------LP-GRTD------NEIKN-YWRT-------------------------------HY---KKNQ-------------------KSSSK-----------------QDKVKKS----------------------------------------------------------------------------------------------------LSRKQQQVDLKPQP-------------------------------------------------------------------------------------------QAQSENHQSQLVSQDHM----------------------------------------------------------------------------------------------------------------------------------------------NIDNDHNIASSLY-----------------------------------------------------------------------------YPTSVFD------------------------DKLYMP--------------------------QSVATTSSDHSMIDEGHLWGSLWNL--------------------------------------------------------------------------------------------------------------------------------------------------------DEDDP-----HS------------------------------------------------------------------FGGGSGQGTAADIDEKFPDSGIEAPSCGSGDYSYT---------------GVYMGGYIF*-----------------------------------------------------------------------------------------------------------------------------------------------------------------------------------------------------------------------------------------------------
>AtMYB57
------------------------------------------------------------------------------------------------------------------------------------------------------------------------------------------------------------------------------------------------------------------------------------------------------------------------------METTMKKKGRVKAT------------------------------------ITSQKEEEGTVR---------------------------------------------------------------------KG--------------------------------------------------------------------------------------PWT-----ME---------EDFI--------------------------------LF--------NY-----------------ILN------------H---GE-GL-------------WN----------S-----------------V-------AKA-----------------------S-----------G---------LKRTGK-----SC----R-LRW-----------L-N----YLR-PD-V--------------------RR----G--------------------NITEE----EQLLI---I--QLHAKLGN-------------------R---------------------------------W--SK--IAK-H-------LP-GRTD------NEIKN-FWRT-------------------------------KI---QRHM-------------------------------------------------------------------------------------------------------------------------------------------------------------------------------------------------------------------------------------------------------------KVSSENMMNHQHHCSGN----------------------------------------------------------------------------------------------------------------------------------------------------------------------------------------------------------------------------------------SQSSGMT--------------------------------------------------------TQGSSGKAIDTAESFSQAKTTTFNV-------------------------------------------------------------------------------------------------------------------------------------------------------------------------------------------------------------------------------------------------VEQQSNENYWNVEDLWPVHLLNGD---------------HHVI*----------------------------------------------------------------------------------------------------------------------------------------------------------------------------------------------------------------------------------------------------------
>AtMYB106
[truncated: 615,704 more chars]
