# Supplementary material for: Genome-Scale Identification, Classification, and Expression Profiling of MYB Transcription Factor Genes in Cinnamomum camphora
Source: Int J Mol Sci. 2022 Nov 18;23(22):14279. doi: 10.3390/ijms232214279 (PMC9693371; doi:10.3390/ijms232214279)
Supplement: Supplementary file 1 [file ijms-23-14279-s001.zip › Table S3.xlsx]

## Sheet: CcMYB_exp
Expression of CcMYB Genes in Seven Tissues
gene_name	GTBA	GTFL	GTLE	GTPI	GTR	GTSE	GTSTT
CcMYB1	0	0	0	0	0	0	0
CcMYB2	0.228758	10.7553	0.153557	0.012952	0.230851	0.238883	0.0276117
CcMYB3	6.87846	3.58375	1.53893	3.66084	2.85206	9.06045	53.4184
CcMYB4	6.48332	1.3776	0	5.096	10.2002	1.07211	28.0783
CcMYB5	1.17734	1.33449	1.43942	12.6379	0	0.239247	0.981403
CcMYB6	0.562517	0.197547	0.573486	8.19169	0	0.0736947	0.0332191
CcMYB7	15.778	38.839	17.1881	12.9569	34.935	18.0754	15.0076
CcMYB8	1.52161	1.79635	0.0199095	0.0542871	51.3653	2.38474	1.50452
CcMYB9	0	0	0	0	0	0	0
CcMYB10	4.74009	1.47529	4.17034	50.0664	0	0.26787	1.01378
CcMYB11	0	0.482222	0.0202097	0	13.8347	3.61614	0.0234954
CcMYB13	26.9372	46.3005	14.1559	29.6374	45.7688	48.259	33.971
CcMYB14	59.1712	72.1415	28.9929	58.2807	103.635	70.5894	50.9376
CcMYB15	6.25451	11.9064	2.2891	4.88344	2.31763	1.80644	5.01193
CcMYB16	5.58657	2.50636	18.688	0	0	3.16913	1.51761
CcMYB17	1.44929	0	0.0261933	0	0.166367	0.0396487	14.96
CcMYB18	30.4169	0.0564226	0.281329	7.52273	0.0588347	0.0282115	15.8617
CcMYB19	4.40967	2.85048	1.44903	15.9124	1.87834	0.490163	10.3611
CcMYB20	0.20213	0.355801	1.95401	0	0.026956	0.00803021	0.2934
CcMYB21	3.08379	4.61309	1.2145	0.186567	0.0216589	0	7.50754
CcMYB22	0.164038	1.0364	0.078155	1.29844	0	0.062777	2.54412
CcMYB23	0.068647	0.01419	0.0432404	0	0.961248	0.14961	0.0229947
CcMYB24	32.876	10.7348	12.0962	16.2138	32.5735	7.34816	12.0586
CcMYB25	8.9257	10.0043	0.130625	1.39829	15.6434	37.7577	21.9439
CcMYB26	5.47349	31.6401	7.86641	0.0114328	52.4865	0.98263	0.658076
CcMYB27	4.74956	9.06687	3.66114	4.40649	10.2955	5.22497	3.20817
CcMYB28	1.60254	3.04768	0.196888	2.63998	19.1504	0.57327	0.113393
CcMYB29	2.16268	9.83722	3.16955	0.563625	0.574818	0.601579	1.30409
CcMYB30	6.38994	7.45238	4.4371	5.09506	26.7161	5.73099	6.82718
CcMYB31	1.47614	0.250656	0.021661	0	27.7916	0	0.503654
CcMYB33	4.61658	6.46808	2.4503	2.87854	7.8068	3.91225	3.93714
CcMYB34	0	0.0281492	0	0.0507787	0	4.408	0.0456155
CcMYB35	9.65298	13.4844	5.38273	3.14087	16.5844	5.03369	8.40287
CcMYB36	3.86372	2.96635	3.48182	53.0499	0	0.280314	0.916547
CcMYB37	128.953	126.553	30.6079	179.048	402.007	118.895	46.353
CcMYB38	141.356	76.9701	26.6043	0	0.0192565	3.4692	67.7638
CcMYB39	5.02537	5.90485	39.1116	0	8.97137	16.2418	0.767737
CcMYB40	7.18872	7.49293	1.63049	5.3558	5.06251	5.05566	7.22139
CcMYB41	0.0226907	0.334858	0	0	0	0.0121875	0
CcMYB42	0	0.039234	0	0	0	0	0
CcMYB43	3.94103	14.6401	13.5101	0.101168	0	0.0927079	20.0196
CcMYB44	2.08209	8.18456	0.300129	2.38937	4.69533	2.82492	13.6313
CcMYB45	0.0457646	0.567599	0	0	1.00702	0.657048	0
CcMYB46	2.16635	0.603594	0.619569	0.00627824	0.687392	1.86105	0.321224
CcMYB47	6.13452	0.161737	0.60802	0	0.0288351	4.52647	1.32783
CcMYB48	0	0	0	0	0.0320635	0	0
CcMYB49	20.5711	19.3811	11.9747	12.7639	16.1811	8.0231	14.9391
CcMYB50	0.0426563	0.601306	0	1.53201	0	0.0081749	0.689276
CcMYB51	35.5324	27.9071	25.0453	48.5657	11.7067	39.8492	37.9875
CcMYB52	22.3378	21.6434	12.7052	1.74434	0.0897491	8.94689	56.0569
CcMYB53	10.8154	3.33564	0.351916	9.38386	0	2.74976	0.0133779
CcMYB54	1.54016	3.96179	7.22985	7.39404	2.38663	0.932312	4.55804
CcMYB55	3.0409	5.70067	0.118635	0.254634	4.81015	1.46046	15.5025
CcMYB56	40.6511	64.6938	22.5885	52.5079	75.8267	51.711	39.3215
CcMYB57	0.540285	1.74203	6.81068	1.45244	15.4261	0.354887	0.588801
CcMYB58	7.80063	25.2624	2.7152	27.5216	21.9922	21.0034	5.74948
CcMYB59	0.627365	0.892637	0.273054	0.843378	0.666793	0.443291	0.809505
CcMYB60	6.43619	5.16169	1.44637	4.09611	1.74319	4.31201	15.9835
CcMYB61	0	0	0	0	0	0	0
CcMYB62	0.244881	10.4191	0.166821	0.0408702	14.0426	0.166453	0.164056
CcMYB64	0.0741127	0.192949	0.0196341	9.13424	0.0272631	0	0
CcMYB65	3.09231	12.0261	0.458914	1.44175	28.4232	2.6018	24.2006
CcMYB66	80.7	109.302	53.2012	65.4134	98.0583	36.0032	42.0803
CcMYB67	0.495524	2.72632	1.65552	0.10705	0.0507288	3.33826	0.318549
CcMYB68	0.569694	20.2001	0.176618	0.297757	8.15434	2.91834	0.487664
CcMYB69	18.8788	19.571	5.21293	1.56508	9.76619	5.42002	11.6346
CcMYB70	6.59746	4.71614	1.80646	0	6.19593	2.9729	5.99702
CcMYB71	47.6348	313.078	27.6144	111.087	3.13283	5.32718	6.89472
CcMYB72	5.77705	1.50331	0.365302	0.0806957	0.15059	2.16536	1.59705
CcMYB73	0.414048	0.0125921	0	0.684505	0	0.575654	1.73994
CcMYB74	26.3857	25.0397	14.3791	18.7605	53.1618	15.9841	29.3392
CcMYB75	0	0.785803	0	0	13.7651	0.148246	0
CcMYB76	68.531	22.2532	22.0496	13.9464	12.3027	4.48566	26.9934
CcMYB77	93.8436	76.4933	1.52839	0.0821498	0	0.044705	52.7667
CcMYB78	2.61137	1.85606	1.45128	0	1.08729	1.14112	2.84251
CcMYB79	24.2759	26.4258	11.106	16.6238	45.0465	20.0603	25.1284
CcMYB80	94.6285	140.272	110.129	71.5989	100.089	44.6369	102.425
CcMYB81	0.45107	0.84413	0	0.0955409	0.882429	0.0386582	2.54242
CcMYB82	14.114	40.3285	11.3468	11.6733	30.6279	15.6591	14.5142
CcMYB83	16.1353	1.78272	2.50798	52.4	0.410973	0.584354	0
CcMYB84	12.8053	51.269	4.97216	115.187	2.52708	3.20076	3.06038
CcMYB85	28.0316	54.7992	26.0442	20.6999	102.963	53.5096	24.083
CcMYB86	0.0314977	0.0879207	0	0	3.00989	1.63576	0.0475483
CcMYB87	6.66587	2.08069	8.06328	79.1909	0	1.41016	0.322702
CcMYB88	4.09237	6.97045	1.4962	14.6041	1.56518	5.44148	0.630962
CcMYB89	0.355182	1.44522	0.269667	0.112481	1.48781	0.206282	0.255963
CcMYB90	0.445871	1.26691	0.00832943	0.0136271	0.092527	0.243614	3.15687
CcMYB91	0.80557	1.38899	0	11.3188	4.25716	0.224065	0.461269
CcMYB92	0.016919	0.15977	0	0	0	0.0604942	0
CcMYB93	124.851	46.5375	8.69561	0.165462	0	11.0789	33.89
CcMYB94	1.10613	0.776348	0	0.011356	1.4621	2.87804	5.38628
CcMYB95	15.6909	93.7041	9.49547	21.1147	9.03008	3.70249	19.5479
CcMYB96	38.5531	57.7873	32.3684	0.537954	1.31072	4.75414	33.9569
CcMYB97	1.88556	4.77035	1.83038	0.312123	8.59918	7.15961	2.43261
CcMYB98	0.776997	5.05514	0.23118	0.0589218	0.875166	0.505641	0.272161
CcMYB99	25.5635	35.5532	33.1067	1.01635	22.1128	4.7908	35.542
CcMYB100	0	828.319	0	0	0	3.80817	0.129727
CcMYB102	0.0200118	0.457559	0.175661	0.0530324	1.24098	0	2.24562
CcMYB103	4.86369	1.96918	2.82956	56.7293	31.2794	5.12165	0.32501
CcMYB104	9.61364	7.3061	6.75463	0.0832771	0	0.177924	8.2041
CcMYB105	1.63836	189.521	0.116094	1.25105	17.815	3.75545	0.321035
CcMYB106	64.3723	6.02648	0.26735	53.3646	12.4237	0.208094	22.8337
CcMYB107	0.0684229	0.755251	0.577306	10.6431	0.962259	0.0717914	1.8179
CcMYB108	0.145798	0.288497	0.0215066	0.236583	0	0	5.02563
CcMYB109	0.839109	1.59492	0.300259	2.60776	2.14784	0.481835	10.4302
CcMYB110	33.3	34.522	87.7882	22.6681	8.67363	49.3015	26.1037
CcMYB111	2.7045	0.0152527	0	0.363741	35.5138	0.0275022	0.420185
CcMYB112	0.0283121	173.272	0	0.172642	120.682	2.45135	0
CcMYB113	21.8252	6.0915	0.626843	89.5008	0.158049	17.3131	9.31589
CcMYB114	0	0	0	0	0	0	0
CcMYB115	0	0	0	0	2.01038	0	0
CcMYB116	0.0209112	0	0	0	0.418306	0.0391899	0
CcMYB117	0.754678	1.95019	0.614578	0.0403966	0	0.0306417	0.10765
CcMYB118	76.9592	11.282	41.1908	17.3423	3.58047	0.460279	1.08653
CcMYB119	1.1654	2.711	4.02891	0.0124916	0.509296	0.165097	1.14458
CcMYB120	8.8554	20.6383	0.795344	7.82268	55.6546	5.52216	2.44534
CcMYB121	0	0.129755	0	0.0535915	9.48477	0.125373	0
Level of expression based on FPKM (Fragments Per Kilobase of exon model per Million mapped fragments). The values in the table are the average FPKM values of three biological replicates.
